# Supplementary material for: Evaluation of M2-like macrophage enrichment after diffuse traumatic brain injury through transient interleukin-4 expression from engineered mesenchymal stromal cells
Source: J Neuroinflammation. 2020 Jun 20;17:197. doi: 10.1186/s12974-020-01860-y (PMC7306141; doi:10.1186/s12974-020-01860-y)
Supplement: Supplementary file 6 — Additional file 6: Table S1. Fold-changes of significantly altered genes in RT-PCR analysis [file 12974_2020_1860_MOESM6_ESM.xlsx]

## Sheet: Sheet1
Title: Fold changes of significantly altered genes
Caption: The table lists the genes that had a significant (adjusted p < 0.05) up- (red) or down- (blue) regulation (log2[fold change] > 2) compared to sham mice at 1 and 3 weeks for each treatment after injury.
	1 week			3 week
	PBS	MSC	IL-4 MSC	PBS	MSC	IL-4 MSC
bdnf	0.301	0.253	0.277
bmp2		0.25	0.205
artn			0.25
erbb2	0.255		0.161
s100b	0.257	0.269	0.124
il10ra			0.342
cd163			13.331
il1rn	26.236	24.259	84.692		6.296	4.552
mrc1			3.325
ccl2	7.813	6.218	13.331
il1b	5.894	6.52	6.362
sox2						2.095
casp7						2.124
