# Supplementary material for: Evaluation of M2-like macrophage enrichment after diffuse traumatic brain injury through transient interleukin-4 expression from engineered mesenchymal stromal cells
Source: J Neuroinflammation. 2020 Jun 20;17:197. doi: 10.1186/s12974-020-01860-y (PMC7306141; doi:10.1186/s12974-020-01860-y)
Supplement: Supplementary file 7 — Additional file 7: Table S2. Summary and raw data from over-representation analysis (ORA) [file 12974_2020_1860_MOESM7_ESM.xlsx]

## Sheet: Sheet1
Gene Ontology: OVERREPRESENTATION ANALYSIS
Down (Y), Up (X)	SHAM	PBS.1WK	MSC.1WK	IL4.1WK	PBS.3WK	MSC.3WK	IL4.3WK
SHAM		UP: immune system + innate + adaptive, defense, stress, organism (virus), cytokine, cell migration/motility; KEGG: leishmaniasis, EBV, influenza, pertusis			UP: neurofibrillary tangle assembly, defense, neg reg amyloid fibril, tau protein, immune system, stress, other organism, KEGG: complement + coagulation	Immune system, defense, MHC, adaptive, response to bacterium, LPS, microglial, macrophage, t cell, amyloid B?	Immune system, response to other organism, leukocyte activation, GVHD, TB, macrophage, microglia, neutrofphil, IL1,
PBS.1WK	Axon, synapse, neuron, TFs, synapse organization + signaling, neuro/axonogenesis, kegg: mapk, insulin sec, myelin			Immune system, stress, defense, cytokine production, angiogenesis, wound healing, microglia mapk,
MSC.1WK				Immune system etc, Tcell, angiogenesis, wound healing, mapk, microglia kegg: ebv
IL4.1WK	Neuron, synapse, TFs, neuro/axonogenesis, synapse org, Myelin, abnormal myelination?, HP: autism?	Synapse/neuron etc, synaptic signaling, neuro/axonogenesis, synapse organization, HP: autism	Synapse/neuron etc, synapse org, differentiation, neuro/axonogenesis				Syapse, neuron, synap signalling, dendrite, axon, neuron projection, neuro/axonogenesis, autism, growth, eeg,
PBS.3WK	MAPK, IL17						MHC class I, Antigen processing, HIV/CMV, cell adhesion, GVHD, allograft rejection, autoimmune,
MSC.3WK	Mecp2, Rett						None
IL4.3WK	TFs, neuron, synapse, axon, cholesterol biosyn, MAPK, estrogen sig, CA1, neuro projection, axon development, voltage gated activity			Immune system, stress, organisms, angiogenesis, tissue regen, gliogen	Pluripotency stem cells; lung develop; respiratory tube develop; breast cancer; axon guidance, nevus flammeus?	PKC signalling, NAG4-O-ST, avascular necrosis, adherens, anchoring

## Sheet: SHAM_PBS.1WK
source	term_name	term_id	adjusted_p_value__SHAM_PBS.1WK
GO:BP	immune system process	GO:0002376	5.42776e-63
GO:BP	defense response	GO:0006952	2.97103e-62
GO:BP	response to external stimulus	GO:0009605	1.11984e-61
GO:BP	response to stress	GO:0006950	1.5195e-58
GO:BP	positive regulation of biological process	GO:0048518	1.2174e-54
GO:MF	protein binding	GO:0005515	2.31648e-54
GO:BP	regulation of multicellular organismal process	GO:0051239	4.53413e-53
GO:BP	immune response	GO:0006955	1.26141e-52
GO:BP	response to other organism	GO:0051707	2.73185e-52
GO:BP	response to biotic stimulus	GO:0009607	2.97908e-52
GO:BP	response to external biotic stimulus	GO:0043207	4.25104e-52
GO:BP	cellular response to chemical stimulus	GO:0070887	1.00808e-50
GO:BP	regulation of immune system process	GO:0002682	1.75619e-49
GO:BP	cellular response to organic substance	GO:0071310	1.01967e-47
GO:BP	response to organic substance	GO:0010033	1.85558e-45
GO:BP	defense response to other organism	GO:0098542	4.46784e-45
GO:BP	cytokine production	GO:0001816	2.14076e-43
GO:BP	positive regulation of multicellular organismal process	GO:0051240	3.84893e-43
GO:BP	positive regulation of cellular process	GO:0048522	3.95804e-41
GO:BP	regulation of response to stimulus	GO:0048583	4.6021e-41
GO:BP	system development	GO:0048731	7.40481e-41
GO:BP	immune effector process	GO:0002252	1.00053e-40
GO:BP	regulation of cytokine production	GO:0001817	2.90373e-40
GO:BP	regulation of localization	GO:0032879	5.36412e-40
GO:BP	innate immune response	GO:0045087	5.57237e-40
GO:BP	inflammatory response	GO:0006954	6.59241e-40
GO:BP	response to cytokine	GO:0034097	8.05663e-40
GO:BP	positive regulation of immune system process	GO:0002684	7.12772e-39
GO:BP	localization	GO:0051179	2.6633e-38
GO:CC	cytoplasm	GO:0005737	5.00625e-38
GO:BP	regulation of molecular function	GO:0065009	1.73084e-37
GO:BP	response to stimulus	GO:0050896	2.18233e-37
GO:BP	positive regulation of response to stimulus	GO:0048584	1.40474e-36
GO:BP	multicellular organism development	GO:0007275	2.79577e-36
GO:BP	regulation of response to external stimulus	GO:0032101	2.94572e-36
GO:BP	regulation of immune response	GO:0050776	3.21585e-35
GO:CC	cytoplasmic part	GO:0044444	6.97187e-35
GO:BP	anatomical structure development	GO:0048856	2.70024e-34
GO:BP	developmental process	GO:0032502	2.94525e-34
GO:BP	cell activation	GO:0001775	3.37426e-34
GO:BP	multi-organism process	GO:0051704	1.52322e-33
GO:BP	negative regulation of biological process	GO:0048519	1.70644e-33
GO:BP	regulation of developmental process	GO:0050793	1.91241e-33
GO:BP	cellular response to cytokine stimulus	GO:0071345	5.84923e-33
GO:BP	regulation of biological quality	GO:0065008	6.87359e-33
GO:BP	cell surface receptor signaling pathway	GO:0007166	3.12592e-32
GO:BP	positive regulation of response to external stimulus	GO:0032103	7.67516e-32
GO:BP	regulation of defense response	GO:0031347	4.36208e-31
GO:BP	regulation of multi-organism process	GO:0043900	4.70986e-31
GO:BP	regulation of catalytic activity	GO:0050790	1.02414e-30
GO:BP	leukocyte activation	GO:0045321	7.54747e-30
GO:BP	cell migration	GO:0016477	1.10791e-29
GO:BP	negative regulation of cellular process	GO:0048523	1.12451e-29
GO:BP	positive regulation of cytokine production	GO:0001819	1.88617e-29
GO:BP	intracellular signal transduction	GO:0035556	1.90288e-29
GO:BP	regulation of multicellular organismal development	GO:2000026	2.69028e-29
GO:BP	regulation of response to stress	GO:0080134	5.36682e-29
GO:BP	regulation of cell communication	GO:0010646	2.20219e-28
GO:BP	regulation of signaling	GO:0023051	3.12436e-28
GO:MF	binding	GO:0005488	3.15792e-28
GO:BP	locomotion	GO:0040011	3.23148e-28
GO:BP	positive regulation of molecular function	GO:0044093	6.61234e-28
GO:BP	regulation of transport	GO:0051049	9.26955e-28
GO:BP	response to oxygen-containing compound	GO:1901700	3.2042e-27
GO:BP	positive regulation of defense response	GO:0031349	3.51799e-27
GO:BP	myeloid leukocyte activation	GO:0002274	3.18952e-26
GO:BP	cellular developmental process	GO:0048869	3.34129e-26
GO:BP	cell population proliferation	GO:0008283	4.21091e-26
GO:BP	establishment of localization	GO:0051234	5.28097e-26
GO:BP	cell differentiation	GO:0030154	6.80645e-26
GO:BP	cell motility	GO:0048870	2.01768e-25
GO:BP	localization of cell	GO:0051674	2.01768e-25
GO:BP	positive regulation of developmental process	GO:0051094	3.71604e-25
GO:BP	protein phosphorylation	GO:0006468	5.62432e-25
GO:BP	movement of cell or subcellular component	GO:0006928	1.28841e-24
GO:BP	regulation of cell migration	GO:0030334	1.37062e-24
GO:BP	positive regulation of immune response	GO:0050778	1.56885e-24
GO:BP	regulation of locomotion	GO:0040012	1.88425e-24
GO:BP	regulation of cell population proliferation	GO:0042127	3.21196e-24
GO:BP	anatomical structure morphogenesis	GO:0009653	4.36396e-24
GO:BP	positive regulation of catalytic activity	GO:0043085	5.07887e-24
GO:BP	transport	GO:0006810	6.83757e-24
GO:BP	regulation of cell motility	GO:2000145	9.78841e-24
GO:BP	regulation of phosphorylation	GO:0042325	1.51555e-23
GO:BP	cellular response to oxygen-containing compound	GO:1901701	1.9068e-23
GO:BP	regulation of response to biotic stimulus	GO:0002831	1.90973e-23
GO:BP	animal organ development	GO:0048513	2.69686e-23
GO:BP	biological adhesion	GO:0022610	3.54306e-23
GO:BP	regulation of phosphate metabolic process	GO:0019220	8.84353e-23
GO:BP	positive regulation of cell migration	GO:0030335	9.1451e-23
GO:BP	regulation of phosphorus metabolic process	GO:0051174	9.62724e-23
GO:BP	biological regulation	GO:0065007	1.23058e-22
GO:CC	intracellular part	GO:0044424	1.36629e-22
TF	Factor: GKLF; motif: NNNRGGNGNGGSN; match class: 0	TF:M07289_0	1.53697e-22
TF	Factor: GKLF; motif: NNNRGGNGNGGSN	TF:M07289	1.53697e-22
TF	Factor: CPBP; motif: SNCCCNN; match class: 1	TF:M01822_1	1.53963e-22
GO:BP	regulation of protein metabolic process	GO:0051246	1.75469e-22
GO:BP	regulation of cell differentiation	GO:0045595	2.22675e-22
GO:CC	plasma membrane part	GO:0044459	2.2868e-22
GO:MF	protein-containing complex binding	GO:0044877	3.3065e-22
GO:BP	regulation of cellular component organization	GO:0051128	3.37288e-22
GO:BP	regulation of immune effector process	GO:0002697	3.51155e-22
GO:BP	regulation of innate immune response	GO:0045088	4.21225e-22
GO:BP	regulation of cellular component movement	GO:0051270	4.7969e-22
GO:BP	cell adhesion	GO:0007155	5.06516e-22
TF	Factor: GKLF; motif: NNRRGRRNGNSNNN	TF:M07040	6.34005e-22
TF	Factor: GKLF; motif: NNRRGRRNGNSNNN; match class: 0	TF:M07040_0	6.34005e-22
GO:BP	regulation of protein phosphorylation	GO:0001932	8.23433e-22
GO:BP	regulation of signal transduction	GO:0009966	1.03175e-21
GO:BP	response to virus	GO:0009615	1.09517e-21
GO:BP	cellular component organization	GO:0016043	1.13194e-21
GO:BP	positive regulation of metabolic process	GO:0009893	1.13431e-21
GO:BP	cellular response to stimulus	GO:0051716	1.39176e-21
GO:BP	positive regulation of phosphorus metabolic process	GO:0010562	1.45495e-21
GO:BP	positive regulation of phosphate metabolic process	GO:0045937	1.45495e-21
GO:BP	positive regulation of phosphorylation	GO:0042327	1.61951e-21
GO:BP	positive regulation of cellular metabolic process	GO:0031325	2.45998e-21
GO:BP	negative regulation of immune system process	GO:0002683	3.89799e-21
GO:BP	positive regulation of cell motility	GO:2000147	3.91796e-21
GO:BP	phosphorylation	GO:0016310	5.33222e-21
GO:BP	positive regulation of protein phosphorylation	GO:0001934	6.25823e-21
GO:BP	positive regulation of locomotion	GO:0040017	8.72569e-21
GO:BP	positive regulation of protein metabolic process	GO:0051247	1.01797e-20
GO:BP	positive regulation of signaling	GO:0023056	1.27925e-20
REAC	Immune System	REAC:R-MMU-168256	1.44121e-20
WP	TYROBP Causal Network	WP:WP3625	1.61474e-20
GO:BP	positive regulation of cell communication	GO:0010647	1.63878e-20
TF	Factor: GKLF; motif: NNNRGGNGNGGSN; match class: 1	TF:M07289_1	1.66729e-20
GO:BP	phosphorus metabolic process	GO:0006793	2.54117e-20
GO:BP	phosphate-containing compound metabolic process	GO:0006796	2.58001e-20
GO:BP	blood vessel development	GO:0001568	3.14784e-20
GO:BP	positive regulation of cellular component movement	GO:0051272	3.96449e-20
GO:BP	response to lipid	GO:0033993	4.13003e-20
GO:BP	response to chemical	GO:0042221	4.77016e-20
GO:BP	vasculature development	GO:0001944	5.77128e-20
GO:BP	cardiovascular system development	GO:0072358	9.00261e-20
GO:BP	export from cell	GO:0140352	9.56421e-20
GO:BP	regulation of biological process	GO:0050789	9.71038e-20
GO:BP	positive regulation of cell population proliferation	GO:0008284	1.06618e-19
GO:BP	positive regulation of response to biotic stimulus	GO:0002833	1.8608e-19
GO:BP	regulation of protein modification process	GO:0031399	2.19382e-19
GO:MF	identical protein binding	GO:0042802	3.57863e-19
GO:BP	defense response to virus	GO:0051607	3.92678e-19
GO:BP	cytokine-mediated signaling pathway	GO:0019221	4.3142e-19
GO:BP	secretion	GO:0046903	5.07022e-19
GO:BP	regulation of cell adhesion	GO:0030155	5.76225e-19
GO:BP	response to bacterium	GO:0009617	6.08235e-19
GO:MF	enzyme binding	GO:0019899	6.44304e-19
GO:CC	intracellular	GO:0005622	6.8502e-19
GO:BP	response to molecule of bacterial origin	GO:0002237	7.70148e-19
GO:BP	regulation of cellular protein metabolic process	GO:0032268	8.1981e-19
GO:BP	regulation of cellular process	GO:0050794	9.67567e-19
GO:BP	secretion by cell	GO:0032940	1.20333e-18
GO:BP	cellular component organization or biogenesis	GO:0071840	1.351e-18
GO:BP	cell death	GO:0008219	2.0079e-18
GO:CC	vesicle	GO:0031982	2.11921e-18
GO:BP	positive regulation of cellular protein metabolic process	GO:0032270	2.23432e-18
GO:BP	positive regulation of signal transduction	GO:0009967	2.42298e-18
GO:BP	leukocyte mediated immunity	GO:0002443	3.38422e-18
TF	Factor: ZBP89; motif: CCCCKCCCCCNN; match class: 0	TF:M07397_0	4.40475e-18
TF	Factor: ZBP89; motif: CCCCKCCCCCNN	TF:M07397	4.40475e-18
GO:CC	cytoplasmic vesicle	GO:0031410	4.41468e-18
GO:BP	multicellular organismal process	GO:0032501	4.50008e-18
GO:BP	regulation of leukocyte mediated immunity	GO:0002703	5.19908e-18
GO:CC	intracellular vesicle	GO:0097708	5.90081e-18
GO:BP	positive regulation of innate immune response	GO:0045089	5.97613e-18
TF	Factor: Pax-4; motif: NNNNNYCACCCB; match class: 1	TF:M00378_1	7.12374e-18
GO:BP	positive regulation of cell differentiation	GO:0045597	8.15611e-18
GO:BP	positive regulation of macromolecule metabolic process	GO:0010604	9.26669e-18
GO:BP	lymphocyte activation	GO:0046649	1.0371e-17
GO:BP	regulation of cell activation	GO:0050865	1.13584e-17
GO:BP	negative regulation of multicellular organismal process	GO:0051241	1.14122e-17
GO:BP	T cell activation	GO:0042110	1.6072e-17
TF	Factor: E2F-3; motif: GGCGGGN; match class: 0	TF:M02089_0	1.61541e-17
TF	Factor: E2F-3; motif: GGCGGGN	TF:M02089	1.61541e-17
GO:MF	anion binding	GO:0043168	1.89133e-17
GO:BP	positive regulation of nitrogen compound metabolic process	GO:0051173	2.14738e-17
TF	Factor: BEN; motif: CAGCGRNV; match class: 0	TF:M01240_0	2.3868e-17
TF	Factor: BEN; motif: CAGCGRNV	TF:M01240	2.3868e-17
GO:BP	positive regulation of multi-organism process	GO:0043902	3.07511e-17
GO:BP	circulatory system development	GO:0072359	3.18915e-17
GO:BP	positive regulation of transport	GO:0051050	4.06728e-17
GO:BP	tumor necrosis factor superfamily cytokine production	GO:0071706	4.72958e-17
GO:BP	blood vessel morphogenesis	GO:0048514	4.82774e-17
GO:BP	immune system development	GO:0002520	5.01626e-17
GO:BP	response to lipopolysaccharide	GO:0032496	5.18544e-17
GO:BP	response to endogenous stimulus	GO:0009719	5.60404e-17
GO:BP	nervous system development	GO:0007399	6.12336e-17
GO:BP	cell activation involved in immune response	GO:0002263	6.38586e-17
GO:BP	regulation of hydrolase activity	GO:0051336	6.45742e-17
GO:BP	cellular process	GO:0009987	6.46463e-17
GO:BP	positive regulation of protein modification process	GO:0031401	7.05578e-17
GO:BP	regulation of tumor necrosis factor superfamily cytokine production	GO:1903555	8.46466e-17
GO:BP	leukocyte cell-cell adhesion	GO:0007159	9.88687e-17
GO:BP	leukocyte activation involved in immune response	GO:0002366	1.48815e-16
GO:BP	positive regulation of intracellular signal transduction	GO:1902533	2.27843e-16
GO:BP	tube morphogenesis	GO:0035239	3.25279e-16
GO:CC	organelle	GO:0043226	3.93835e-16
GO:BP	positive regulation of immune effector process	GO:0002699	4.65132e-16
TF	Factor: BCL6B; motif: NNNNCCGCCCCWNNNN	TF:M02844	5.01515e-16
TF	Factor: BCL6B; motif: NNNNCCGCCCCWNNNN; match class: 0	TF:M02844_0	5.01515e-16
GO:BP	cell communication	GO:0007154	5.55958e-16
GO:BP	tumor necrosis factor production	GO:0032640	6.78324e-16
GO:BP	hematopoietic or lymphoid organ development	GO:0048534	8.61951e-16
GO:BP	regulation of leukocyte activation	GO:0002694	9.32847e-16
GO:BP	regulation of anatomical structure morphogenesis	GO:0022603	9.99841e-16
GO:BP	cellular response to biotic stimulus	GO:0071216	1.02377e-15
GO:BP	response to interferon-beta	GO:0035456	1.04809e-15
GO:BP	negative regulation of response to stimulus	GO:0048585	1.07003e-15
TF	Factor: GKLF; motif: NNRRGRRNGNSNNN; match class: 1	TF:M07040_1	1.15278e-15
GO:CC	endomembrane system	GO:0012505	1.16198e-15
GO:BP	signaling	GO:0023052	1.47383e-15
GO:BP	regulation of tumor necrosis factor production	GO:0032680	1.64011e-15
GO:BP	leukocyte differentiation	GO:0002521	1.84436e-15
GO:BP	regulation of vesicle-mediated transport	GO:0060627	1.97949e-15
GO:BP	negative regulation of leukocyte activation	GO:0002695	2.06588e-15
TF	Factor: ZF5; motif: GSGCGCGR	TF:M00716	2.46574e-15
TF	Factor: ZF5; motif: GSGCGCGR; match class: 0	TF:M00716_0	2.46574e-15
REAC	Innate Immune System	REAC:R-MMU-168249	3.30115e-15
GO:CC	plasma membrane region	GO:0098590	4.77359e-15
GO:BP	regulation of intracellular signal transduction	GO:1902531	4.86882e-15
GO:CC	intracellular organelle	GO:0043229	5.15061e-15
GO:MF	integrin binding	GO:0005178	5.57242e-15
TF	Factor: ZF5; motif: NRNGNGCGCGCWN; match class: 0	TF:M00333_0	5.88213e-15
TF	Factor: ZF5; motif: NRNGNGCGCGCWN	TF:M00333	5.88213e-15
GO:BP	vesicle-mediated transport	GO:0016192	6.16257e-15
GO:CC	lysosome	GO:0005764	6.9319e-15
GO:CC	lytic vacuole	GO:0000323	6.9319e-15
GO:BP	response to drug	GO:0042493	7.85817e-15
GO:BP	response to wounding	GO:0009611	8.0704e-15
GO:BP	programmed cell death	GO:0012501	8.4323e-15
TF	Factor: Pax-4; motif: NNNNNYCACCCB; match class: 0	TF:M00378_0	8.65979e-15
TF	Factor: Pax-4; motif: NNNNNYCACCCB	TF:M00378	8.65979e-15
GO:BP	regulation of cell death	GO:0010941	8.92748e-15
GO:BP	cellular response to molecule of bacterial origin	GO:0071219	9.73145e-15
GO:BP	tube development	GO:0035295	9.9984e-15
TF	Factor: MAZ; motif: NKGGGAGGGGRGGR; match class: 0	TF:M02023_0	1.42797e-14
TF	Factor: MAZ; motif: NKGGGAGGGGRGGR	TF:M02023	1.42797e-14
GO:BP	adaptive immune response	GO:0002250	1.49398e-14
GO:BP	positive regulation of cell adhesion	GO:0045785	1.52125e-14
GO:BP	apoptotic process	GO:0006915	1.73426e-14
GO:BP	regulation of hemopoiesis	GO:1903706	2.08539e-14
GO:BP	negative regulation of cell activation	GO:0050866	2.3335e-14
GO:BP	regulation of mononuclear cell proliferation	GO:0032944	2.43535e-14
GO:BP	hemopoiesis	GO:0030097	2.91695e-14
GO:BP	response to organic cyclic compound	GO:0014070	3.08181e-14
GO:CC	cytosol	GO:0005829	4.46605e-14
GO:CC	plasma membrane protein complex	GO:0098797	4.75018e-14
GO:BP	angiogenesis	GO:0001525	5.23516e-14
GO:BP	positive regulation of tumor necrosis factor superfamily cytokine production	GO:1903557	6.18853e-14
GO:MF	cell adhesion molecule binding	GO:0050839	6.41038e-14
GO:BP	cellular response to lipopolysaccharide	GO:0071222	6.47638e-14
GO:BP	leukocyte proliferation	GO:0070661	6.5081e-14
TF	Factor: WT1; motif: SMCNCCNSC	TF:M01118	6.76411e-14
TF	Factor: WT1; motif: SMCNCCNSC; match class: 0	TF:M01118_0	6.76411e-14
TF	Factor: CTCF; motif: NAGGGGGCGCNNKNNNN	TF:M08995	7.94137e-14
TF	Factor: CTCF; motif: NAGGGGGCGCNNKNNNN; match class: 0	TF:M08995_0	7.94137e-14
GO:CC	cell part	GO:0044464	8.80316e-14
TF	Factor: Sp1; motif: CCCCGCCCCN	TF:M00933	1.04616e-13
TF	Factor: Sp1; motif: CCCCGCCCCN; match class: 0	TF:M00933_0	1.04616e-13
GO:BP	regulation of leukocyte proliferation	GO:0070663	1.20647e-13
GO:BP	cellular response to lipid	GO:0071396	1.2699e-13
GO:CC	membrane	GO:0016020	1.33202e-13
GO:BP	leukocyte migration	GO:0050900	1.6331e-13
GO:CC	cell	GO:0005623	1.74112e-13
GO:BP	wound healing	GO:0042060	1.76452e-13
GO:CC	cell surface	GO:0009986	1.84432e-13
KEGG	Leishmaniasis	KEGG:05140	2.04572e-13
GO:CC	extracellular matrix	GO:0031012	2.14165e-13
GO:CC	collagen-containing extracellular matrix	GO:0062023	2.23242e-13
GO:BP	regulation of leukocyte cell-cell adhesion	GO:1903037	2.28715e-13
GO:BP	signal transduction by protein phosphorylation	GO:0023014	2.28825e-13
GO:BP	positive regulation of MAPK cascade	GO:0043410	2.3118e-13
GO:BP	peptidyl-tyrosine modification	GO:0018212	2.31219e-13
GO:BP	regulation of cell-cell adhesion	GO:0022407	2.3484e-13
GO:BP	activation of immune response	GO:0002253	2.44559e-13
GO:MF	carbohydrate derivative binding	GO:0097367	2.7656e-13
GO:BP	regulation of lymphocyte proliferation	GO:0050670	3.26072e-13
GO:BP	positive regulation of tumor necrosis factor production	GO:0032760	3.2746e-13
GO:BP	regulation of secretion	GO:0051046	3.5444e-13
GO:BP	regulation of secretion by cell	GO:1903530	3.5738e-13
GO:BP	regulation of inflammatory response	GO:0050727	3.72317e-13
GO:CC	membrane-bounded organelle	GO:0043227	3.99693e-13
GO:BP	cell-cell adhesion	GO:0098609	4.67475e-13
GO:BP	peptidyl-tyrosine phosphorylation	GO:0018108	4.90992e-13
GO:BP	negative regulation of multi-organism process	GO:0043901	5.0552e-13
GO:MF	cytoskeletal protein binding	GO:0008092	5.44552e-13
GO:BP	neurogenesis	GO:0022008	5.52327e-13
GO:BP	mononuclear cell proliferation	GO:0032943	5.83338e-13
GO:BP	organonitrogen compound metabolic process	GO:1901564	7.23323e-13
GO:BP	anatomical structure formation involved in morphogenesis	GO:0048646	9.16767e-13
GO:CC	cell periphery	GO:0071944	1.06155e-12
GO:BP	MAPK cascade	GO:0000165	1.22143e-12
TF	Factor: Osx; motif: CCNCCCCCNNN	TF:M07329	1.43832e-12
TF	Factor: Osx; motif: CCNCCCCCNNN; match class: 0	TF:M07329_0	1.43832e-12
TF	Factor: E2F-4; motif: GCGGGAAANA	TF:M02090	1.49778e-12
TF	Factor: E2F-4; motif: GCGGGAAANA; match class: 0	TF:M02090_0	1.49778e-12
TF	Factor: WT1; motif: NNGGGNGGGSGN	TF:M07436	1.89964e-12
TF	Factor: WT1; motif: NNGGGNGGGSGN; match class: 0	TF:M07436_0	1.89964e-12
GO:BP	response to organonitrogen compound	GO:0010243	2.21994e-12
GO:BP	regulation of cell development	GO:0060284	2.57497e-12
TF	Factor: BTEB3; motif: BNRNGGGAGGNGT; match class: 0	TF:M01865_0	2.81052e-12
TF	Factor: BTEB3; motif: BNRNGGGAGGNGT	TF:M01865	2.81052e-12
GO:BP	cellular response to interferon-beta	GO:0035458	3.15702e-12
GO:BP	positive regulation of hydrolase activity	GO:0051345	3.17323e-12
GO:BP	regulation of programmed cell death	GO:0043067	3.70895e-12
GO:CC	vacuole	GO:0005773	3.78466e-12
GO:BP	positive regulation of cell-cell adhesion	GO:0022409	3.96011e-12
TF	Factor: CACD; motif: CCACRCCC	TF:M01113	4.21615e-12
TF	Factor: CACD; motif: CCACRCCC; match class: 0	TF:M01113_0	4.21615e-12
KEGG	Osteoclast differentiation	KEGG:04380	4.30784e-12
TF	Factor: Sp1; motif: NNGGGGCGGGGNN; match class: 0	TF:M00932_0	4.4384e-12
TF	Factor: Sp1; motif: NNGGGGCGGGGNN	TF:M00932	4.4384e-12
GO:BP	regulation of cellular metabolic process	GO:0031323	5.20014e-12
GO:BP	lymphocyte proliferation	GO:0046651	5.5569e-12
GO:BP	regulation of T cell activation	GO:0050863	5.5569e-12
GO:BP	myeloid leukocyte mediated immunity	GO:0002444	5.98384e-12
GO:MF	protein dimerization activity	GO:0046983	6.32991e-12
GO:BP	negative regulation of signaling	GO:0023057	6.73567e-12
GO:BP	response to nitrogen compound	GO:1901698	7.12655e-12
GO:BP	symbiotic process	GO:0044403	7.20545e-12
GO:BP	myeloid cell activation involved in immune response	GO:0002275	7.24623e-12
GO:CC	neuron part	GO:0097458	7.63337e-12
WP	Microglia Pathogen Phagocytosis Pathway	WP:WP3626	7.72025e-12
GO:BP	organic substance transport	GO:0071702	8.01865e-12
GO:BP	mitotic cell cycle process	GO:1903047	8.41998e-12
GO:BP	regulation of MAPK cascade	GO:0043408	8.77738e-12
GO:BP	cytokine secretion	GO:0050663	8.93573e-12
GO:CC	extracellular region part	GO:0044421	9.28249e-12
GO:BP	activation of innate immune response	GO:0002218	9.42781e-12
TF	Factor: LKLF; motif: GGGGTGGKSN; match class: 0	TF:M07261_0	9.77418e-12
TF	Factor: LKLF; motif: GGGGTGGKSN	TF:M07261	9.77418e-12
GO:BP	negative regulation of lymphocyte activation	GO:0051250	9.94026e-12
GO:CC	cell junction	GO:0030054	1.03577e-11
GO:BP	negative regulation of cell communication	GO:0010648	1.04966e-11
TF	Factor: GKLF; motif: CCTCCYN; match class: 1	TF:M01835_1	1.04973e-11
GO:BP	cellular protein modification process	GO:0006464	1.15464e-11
GO:BP	protein modification process	GO:0036211	1.15464e-11
GO:BP	regulation of apoptotic process	GO:0042981	1.19116e-11
GO:BP	regulation of metabolic process	GO:0019222	1.24783e-11
GO:BP	signal transduction	GO:0007165	1.29369e-11
REAC	Neutrophil degranulation	REAC:R-MMU-6798695	1.35492e-11
GO:BP	mitotic cell cycle	GO:0000278	1.39908e-11
GO:MF	ion binding	GO:0043167	1.4741e-11
GO:BP	chemotaxis	GO:0006935	1.55246e-11
TF	Factor: BEN; motif: CAGCGRNV; match class: 1	TF:M01240_1	1.56968e-11
GO:BP	regulation of leukocyte differentiation	GO:1902105	1.75077e-11
GO:BP	negative regulation of cell death	GO:0060548	1.78039e-11
GO:CC	perinuclear region of cytoplasm	GO:0048471	1.84897e-11
GO:BP	response to inorganic substance	GO:0010035	1.93536e-11
TF	Factor: MAZ; motif: NKGGGAGGGGRGGR; match class: 1	TF:M02023_1	1.95153e-11
GO:CC	somatodendritic compartment	GO:0036477	2.08488e-11
KEGG	Chemokine signaling pathway	KEGG:04062	2.14656e-11
GO:BP	taxis	GO:0042330	2.15979e-11
GO:CC	whole membrane	GO:0098805	3.1192e-11
GO:BP	cell division	GO:0051301	3.55688e-11
TF	Factor: Sp1; motif: NGGGGCGGGGN	TF:M07395	3.68674e-11
TF	Factor: Sp1; motif: NGGGGCGGGGN; match class: 0	TF:M07395_0	3.68674e-11
TF	Factor: CTCF; motif: NAGGGGGCGCNNKNNNN; match class: 1	TF:M08995_1	3.73293e-11
GO:BP	positive regulation of hemopoiesis	GO:1903708	4.0432e-11
GO:BP	macromolecule localization	GO:0033036	4.39016e-11
GO:BP	protein metabolic process	GO:0019538	4.48049e-11
GO:BP	peptide secretion	GO:0002790	4.57063e-11
GO:BP	cytoskeleton organization	GO:0007010	4.64987e-11
GO:BP	regulation of myeloid leukocyte mediated immunity	GO:0002886	4.95832e-11
GO:BP	cellular response to endogenous stimulus	GO:0071495	5.71338e-11
GO:BP	antigen processing and presentation	GO:0019882	6.17651e-11
GO:BP	positive regulation of kinase activity	GO:0033674	6.81569e-11
GO:BP	regulation of kinase activity	GO:0043549	6.84996e-11
GO:BP	protein localization to extracellular region	GO:0071692	7.05808e-11
GO:MF	molecular function regulator	GO:0098772	7.23082e-11
GO:MF	kinase binding	GO:0019900	7.34063e-11
GO:BP	positive regulation of cellular component organization	GO:0051130	7.34667e-11
GO:BP	actin filament-based process	GO:0030029	7.627e-11
GO:BP	protein secretion	GO:0009306	7.83108e-11
GO:BP	homeostatic process	GO:0042592	7.9197e-11
GO:BP	establishment of protein localization to extracellular region	GO:0035592	8.7181e-11
GO:BP	regulation of adaptive immune response	GO:0002819	9.18877e-11
GO:BP	regulation of nervous system development	GO:0051960	9.40024e-11
GO:BP	positive regulation of leukocyte differentiation	GO:1902107	9.6014e-11
GO:BP	positive regulation of protein kinase activity	GO:0045860	1.0103e-10
GO:CC	cell projection	GO:0042995	1.08823e-10
GO:BP	T cell proliferation	GO:0042098	1.13555e-10
GO:BP	positive regulation of transferase activity	GO:0051347	1.20048e-10
GO:BP	regulation of transferase activity	GO:0051338	1.25848e-10
GO:BP	regulation of protein kinase activity	GO:0045859	1.27315e-10
TF	Factor: ZIC3; motif: NNNCACAGCAKGNNN; match class: 1	TF:M02941_1	1.36319e-10
GO:CC	plasma membrane	GO:0005886	1.38301e-10
GO:BP	positive regulation of leukocyte cell-cell adhesion	GO:1903039	1.39246e-10
GO:BP	negative regulation of cytokine production	GO:0001818	1.43146e-10
GO:BP	reactive oxygen species metabolic process	GO:0072593	1.51809e-10
TF	Factor: MAZ; motif: GGGGAGGG; match class: 0	TF:M00649_0	1.58065e-10
TF	Factor: MAZ; motif: GGGGAGGG	TF:M00649	1.58065e-10
GO:BP	adaptive immune response based on somatic recombination of immune receptors built from immunoglobulin superfamily domains	GO:0002460	1.73284e-10
TF	Factor: BCL6B; motif: NNNNCCGCCCCWNNNN; match class: 1	TF:M02844_1	1.85016e-10
GO:BP	generation of neurons	GO:0048699	1.92442e-10
GO:BP	response to abiotic stimulus	GO:0009628	1.9602e-10
GO:BP	cell development	GO:0048468	2.07546e-10
GO:BP	interleukin-6 production	GO:0032635	2.24519e-10
GO:BP	ERK1 and ERK2 cascade	GO:0070371	2.48843e-10
KEGG	Pertussis	KEGG:05133	3.05871e-10
GO:CC	cell body	GO:0044297	3.09594e-10
GO:BP	myeloid leukocyte migration	GO:0097529	3.10028e-10
GO:CC	membrane raft	GO:0045121	3.24232e-10
GO:MF	enzyme regulator activity	GO:0030234	3.41288e-10
GO:MF	small molecule binding	GO:0036094	3.47341e-10
GO:CC	membrane microdomain	GO:0098857	3.69239e-10
GO:MF	protein homodimerization activity	GO:0042803	3.83522e-10
GO:BP	cellular protein metabolic process	GO:0044267	4.17136e-10
GO:BP	protein localization	GO:0008104	4.18854e-10
REAC	Platelet activation, signaling and aggregation	REAC:R-MMU-76002	4.2803e-10
GO:BP	tissue development	GO:0009888	4.39073e-10
GO:BP	regulation of primary metabolic process	GO:0080090	4.745e-10
GO:BP	regulated exocytosis	GO:0045055	4.85618e-10
GO:BP	positive regulation of leukocyte mediated immunity	GO:0002705	5.24198e-10
GO:BP	regulation of interleukin-6 production	GO:0032675	6.12054e-10
GO:BP	response to interferon-gamma	GO:0034341	6.12054e-10
GO:BP	regulation of ERK1 and ERK2 cascade	GO:0070372	7.01356e-10
GO:BP	macromolecule modification	GO:0043412	7.73853e-10
GO:BP	leukocyte degranulation	GO:0043299	8.4427e-10
GO:BP	cell-cell signaling	GO:0007267	1.04111e-09
TF	Factor: Sp1; motif: NGGGGGCGGGGYN; match class: 0	TF:M00196_0	1.06656e-09
TF	Factor: Sp1; motif: NGGGGGCGGGGYN	TF:M00196	1.06656e-09
GO:BP	regulation of neurogenesis	GO:0050767	1.11129e-09
GO:BP	actin cytoskeleton organization	GO:0030036	1.23283e-09
TF	Factor: Zic3; motif: NGGGKGGTC; match class: 1	TF:M00450_1	1.30846e-09
TF	Factor: WT1; motif: SMCNCCNSC; match class: 1	TF:M01118_1	1.37469e-09
TF	Factor: ZF5; motif: GSGCGCGR; match class: 1	TF:M00716_1	1.50339e-09
GO:BP	macrophage activation	GO:0042116	1.55209e-09
TF	Factor: Sp1; motif: GGGGCGGGGC	TF:M00931	1.64979e-09
TF	Factor: Sp1; motif: GGGGCGGGGC; match class: 0	TF:M00931_0	1.64979e-09
GO:BP	pattern recognition receptor signaling pathway	GO:0002221	1.66003e-09
GO:BP	positive regulation of cell activation	GO:0050867	1.66293e-09
KEGG	AGE-RAGE signaling pathway in diabetic complications	KEGG:04933	1.71635e-09
GO:BP	negative regulation of signal transduction	GO:0009968	1.74581e-09
GO:BP	regulation of protein localization	GO:0032880	1.79383e-09
GO:BP	positive regulation of vasculature development	GO:1904018	1.9787e-09
GO:BP	exocytosis	GO:0006887	2.01946e-09
TF	Factor: KLF; motif: GGGNGGGG; match class: 0	TF:M07461_0	2.02199e-09
TF	Factor: KLF; motif: GGGNGGGG	TF:M07461	2.02199e-09
GO:BP	positive regulation of T cell activation	GO:0050870	2.02537e-09
KEGG	Phagosome	KEGG:04145	2.03037e-09
GO:BP	regulation of lymphocyte activation	GO:0051249	2.07957e-09
GO:BP	enzyme linked receptor protein signaling pathway	GO:0007167	2.09847e-09
GO:MF	purine nucleotide binding	GO:0017076	2.21482e-09
GO:BP	negative regulation of immune response	GO:0050777	2.26748e-09
GO:BP	interspecies interaction between organisms	GO:0044419	2.27576e-09
GO:CC	membrane region	GO:0098589	2.42174e-09
GO:BP	innate immune response-activating signal transduction	GO:0002758	2.65548e-09
GO:CC	actin cytoskeleton	GO:0015629	2.73679e-09
GO:BP	regulation of leukocyte migration	GO:0002685	2.79467e-09
GO:BP	cellular response to organic cyclic compound	GO:0071407	3.12364e-09
GO:BP	regulation of vasculature development	GO:1901342	3.13504e-09
GO:CC	basement membrane	GO:0005604	3.20435e-09
GO:BP	cell morphogenesis	GO:0000902	3.25497e-09
GO:BP	negative regulation of programmed cell death	GO:0043069	3.32234e-09
GO:MF	purine ribonucleotide binding	GO:0032555	3.52118e-09
GO:CC	neuronal cell body	GO:0043025	3.5297e-09
GO:BP	import into cell	GO:0098657	3.61198e-09
KEGG	Epstein-Barr virus infection	KEGG:05169	4.24576e-09
GO:BP	I-kappaB kinase/NF-kappaB signaling	GO:0007249	4.58557e-09
GO:BP	regulation of neuron death	GO:1901214	4.67799e-09
GO:MF	ribonucleotide binding	GO:0032553	4.69787e-09
GO:BP	positive regulation of response to cytokine stimulus	GO:0060760	4.71032e-09
GO:BP	cell cycle process	GO:0022402	4.9144e-09
GO:BP	alpha-beta T cell activation	GO:0046631	4.92248e-09
GO:BP	response to hormone	GO:0009725	5.13677e-09
GO:BP	synapse organization	GO:0050808	5.36221e-09
GO:CC	synapse	GO:0045202	5.4102e-09
GO:BP	myeloid cell differentiation	GO:0030099	5.58594e-09
GO:MF	nucleotide binding	GO:0000166	5.80221e-09
GO:MF	nucleoside phosphate binding	GO:1901265	5.80221e-09
GO:BP	regulation of cytokine secretion	GO:0050707	5.88067e-09
GO:MF	signaling receptor binding	GO:0005102	6.07406e-09
GO:MF	purine ribonucleoside triphosphate binding	GO:0035639	6.43938e-09
GO:BP	immune response-regulating signaling pathway	GO:0002764	6.73947e-09
TF	Factor: WT1; motif: GNGGGGGCGGGG	TF:M03893	6.83506e-09
TF	Factor: WT1; motif: GNGGGGGCGGGG; match class: 0	TF:M03893_0	6.83506e-09
GO:CC	plasma membrane bounded cell projection	GO:0120025	7.41752e-09
GO:MF	protein kinase binding	GO:0019901	7.81858e-09
GO:BP	negative regulation of apoptotic process	GO:0043066	8.13261e-09
GO:BP	positive regulation of angiogenesis	GO:0045766	8.6492e-09
GO:BP	regulation of T cell proliferation	GO:0042129	8.66151e-09
GO:BP	positive regulation of inflammatory response	GO:0050729	9.12347e-09
GO:BP	regulation of ion transport	GO:0043269	9.21306e-09
TF	Factor: ZBP89; motif: CCCCKCCCCCNN; match class: 1	TF:M07397_1	1.02711e-08
GO:BP	neuron death	GO:0070997	1.03497e-08
KEGG	NOD-like receptor signaling pathway	KEGG:04621	1.08177e-08
GO:BP	cation transport	GO:0006812	1.11401e-08
GO:BP	regulation of nitrogen compound metabolic process	GO:0051171	1.14127e-08
GO:BP	regulation of symbiosis, encompassing mutualism through parasitism	GO:0043903	1.15337e-08
TF	Factor: Zfp740; motif: NCCCCCCCAC	TF:M03944	1.21886e-08
TF	Factor: Zfp740; motif: NCCCCCCCAC; match class: 0	TF:M03944_0	1.21886e-08
TF	Factor: WT1; motif: NNGGGNGGGSGN; match class: 1	TF:M07436_1	1.32548e-08
GO:BP	supramolecular fiber organization	GO:0097435	1.32837e-08
TF	Factor: BTEB2; motif: RGGGNGKGGN	TF:M07277	1.32868e-08
TF	Factor: BTEB2; motif: RGGGNGKGGN; match class: 0	TF:M07277_0	1.32868e-08
TF	Factor: SP1; motif: GGGGYGGGGNS	TF:M01303	1.3923e-08
TF	Factor: SP1; motif: GGGGYGGGGNS; match class: 0	TF:M01303_0	1.3923e-08
GO:BP	positive regulation of ERK1 and ERK2 cascade	GO:0070374	1.43352e-08
GO:BP	ion transport	GO:0006811	1.45232e-08
TF	Factor: FOXN4; motif: NNWANNCGWMCGCGTCNNNNMT	TF:M04662	1.5091e-08
TF	Factor: FOXN4; motif: NNWANNCGWMCGCGTCNNNNMT; match class: 0	TF:M04662_0	1.5091e-08
GO:BP	receptor-mediated endocytosis	GO:0006898	1.57685e-08
KEGG	Chagas disease (American trypanosomiasis)	KEGG:05142	1.57699e-08
GO:BP	mast cell activation	GO:0045576	1.62598e-08
GO:BP	toll-like receptor signaling pathway	GO:0002224	1.67234e-08
GO:BP	positive regulation of leukocyte migration	GO:0002687	1.81759e-08
GO:BP	neuron differentiation	GO:0030182	1.85568e-08
TF	Factor: SP2; motif: GNNGGGGGCGGGGSN	TF:M03807	1.88304e-08
TF	Factor: SP2; motif: GNNGGGGGCGGGGSN; match class: 0	TF:M03807_0	1.88304e-08
KEGG	Toxoplasmosis	KEGG:05145	1.94496e-08
GO:BP	leukocyte chemotaxis	GO:0030595	2.05005e-08
KEGG	Influenza A	KEGG:05164	2.16425e-08
TF	Factor: SP1:SP3; motif: CCSCCCCCYCC; match class: 0	TF:M01219_0	2.21972e-08
TF	Factor: SP1:SP3; motif: CCSCCCCCYCC	TF:M01219	2.21972e-08
GO:BP	lymphocyte mediated immunity	GO:0002449	2.2943e-08
GO:CC	extracellular region	GO:0005576	2.30472e-08
GO:BP	regulation of adaptive immune response based on somatic recombination of immune receptors built from immunoglobulin superfamily domains	GO:0002822	2.33561e-08
GO:BP	response to toxic substance	GO:0009636	2.37421e-08
TF	Factor: AP-4; motif: RNCAGCTGC; match class: 0	TF:M00927_0	2.39468e-08
TF	Factor: AP-4; motif: RNCAGCTGC	TF:M00927	2.39468e-08
GO:BP	endocytosis	GO:0006897	2.45377e-08
TF	Factor: Sp3; motif: ASMCTTGGGSRGGG	TF:M00665	2.53463e-08
TF	Factor: Sp3; motif: ASMCTTGGGSRGGG; match class: 0	TF:M00665_0	2.53463e-08
GO:BP	viral process	GO:0016032	2.69044e-08
GO:BP	cell chemotaxis	GO:0060326	2.69044e-08
TF	Factor: GKLF; motif: WGGGYGKGGCCN; match class: 0	TF:M09692_0	2.73185e-08
TF	Factor: GKLF; motif: WGGGYGKGGCCN	TF:M09692	2.73185e-08
TF	Factor: NF-kappaB; motif: NGGGANTTYCCMNNNN	TF:M00774	2.79673e-08
TF	Factor: NF-kappaB; motif: NGGGANTTYCCMNNNN; match class: 0	TF:M00774_0	2.79673e-08
GO:BP	lymphocyte differentiation	GO:0030098	2.8116e-08
GO:BP	cytokine metabolic process	GO:0042107	2.82877e-08
GO:BP	regulation of peptide secretion	GO:0002791	2.8414e-08
GO:BP	myeloid leukocyte differentiation	GO:0002573	2.89448e-08
TF	Factor: RREB-1; motif: CCCCAAACMMCCCC; match class: 0	TF:M00257_0	3.18986e-08
TF	Factor: RREB-1; motif: CCCCAAACMMCCCC	TF:M00257	3.18986e-08
TF	Factor: AP-2; motif: MKCCCSCNGGCG; match class: 0	TF:M00189_0	3.30653e-08
TF	Factor: AP-2; motif: MKCCCSCNGGCG	TF:M00189	3.30653e-08
TF	Factor: GKLF; motif: CCTCCYN; match class: 0	TF:M01835_0	3.63353e-08
TF	Factor: GKLF; motif: CCTCCYN	TF:M01835	3.63353e-08
GO:BP	metal ion transport	GO:0030001	3.64459e-08
GO:BP	regulation of peptidyl-tyrosine phosphorylation	GO:0050730	3.70426e-08
TF	Factor: LKLF; motif: CNCCACCCS	TF:M08819	3.74105e-08
TF	Factor: LKLF; motif: CNCCACCCS; match class: 0	TF:M08819_0	3.74105e-08
GO:BP	cytokine production involved in immune response	GO:0002367	3.80511e-08
GO:BP	cell cycle	GO:0007049	3.81777e-08
TF	Factor: MOVO-B; motif: GNGGGGG; match class: 0	TF:M01104_0	3.83809e-08
TF	Factor: MOVO-B; motif: GNGGGGG	TF:M01104	3.83809e-08
GO:BP	nitrogen compound transport	GO:0071705	3.89872e-08
GO:BP	regulation of protein secretion	GO:0050708	3.9541e-08
GO:BP	regulation of peptide transport	GO:0090087	4.38906e-08
GO:BP	regulation of angiogenesis	GO:0045765	4.53021e-08
GO:CC	extracellular space	GO:0005615	4.69156e-08
GO:BP	negative regulation of molecular function	GO:0044092	5.08461e-08
TF	Factor: Zfp281; motif: NNCCCCCCCCCCMYC; match class: 0	TF:M02831_0	5.10848e-08
TF	Factor: Zfp281; motif: NNCCCCCCCCCCMYC	TF:M02831	5.10848e-08
GO:CC	neuron projection	GO:0043005	5.21113e-08
GO:BP	regulation of lymphocyte mediated immunity	GO:0002706	5.24829e-08
TF	Factor: CKROX; motif: SCCCTCCCC; match class: 0	TF:M01175_0	5.29893e-08
TF	Factor: CKROX; motif: SCCCTCCCC	TF:M01175	5.29893e-08
GO:BP	regulation of response to cytokine stimulus	GO:0060759	5.80398e-08
KEGG	Tuberculosis	KEGG:05152	6.10111e-08
GO:BP	regulation of macromolecule metabolic process	GO:0060255	6.27553e-08
GO:BP	immune response-activating signal transduction	GO:0002757	6.4899e-08
GO:CC	side of membrane	GO:0098552	6.83143e-08
GO:BP	regulation of protein transport	GO:0051223	6.9521e-08
GO:BP	extracellular structure organization	GO:0043062	7.25562e-08
TF	Factor: Osx; motif: CCNCCCCCNNN; match class: 1	TF:M07329_1	7.29961e-08
GO:BP	cellular response to interferon-gamma	GO:0071346	7.33347e-08
GO:BP	leukocyte mediated cytotoxicity	GO:0001909	7.33347e-08
GO:BP	epithelial cell proliferation	GO:0050673	7.62959e-08
GO:BP	regulation of establishment of protein localization	GO:0070201	8.05591e-08
GO:BP	cellular response to organonitrogen compound	GO:0071417	8.5272e-08
TF	Factor: CPBP; motif: SNCCCNN; match class: 0	TF:M01822_0	8.67663e-08
TF	Factor: CPBP; motif: SNCCCNN	TF:M01822	8.67663e-08
GO:BP	regulation of viral process	GO:0050792	9.26979e-08
WP	Chemokine signaling pathway	WP:WP2292	9.28367e-08
GO:BP	negative regulation of viral process	GO:0048525	9.64823e-08
GO:BP	cytokine biosynthetic process	GO:0042089	9.65618e-08
GO:BP	cellular component morphogenesis	GO:0032989	9.90163e-08
GO:BP	regulation of epithelial cell proliferation	GO:0050678	1.10114e-07
GO:BP	regulation of cytokine biosynthetic process	GO:0042035	1.18528e-07
GO:MF	GTPase activity	GO:0003924	1.23185e-07
GO:BP	granulocyte migration	GO:0097530	1.25628e-07
HP	Inflammatory abnormality of the skin	HP:0011123	1.32641e-07
GO:BP	transmembrane receptor protein tyrosine kinase signaling pathway	GO:0007169	1.38995e-07
GO:BP	interleukin-1 production	GO:0032612	1.39054e-07
GO:BP	positive regulation of chemokine production	GO:0032722	1.39178e-07
GO:BP	extracellular matrix organization	GO:0030198	1.39745e-07
TF	Factor: IRF-9; motif: NNRAAWCGAAACTNA; match class: 0	TF:M02771_0	1.55503e-07
TF	Factor: IRF-9; motif: NNRAAWCGAAACTNA	TF:M02771	1.55503e-07
GO:BP	cellular response to lipoprotein particle stimulus	GO:0071402	1.57993e-07
GO:BP	cell-substrate adhesion	GO:0031589	1.592e-07
TF	Factor: PUR1; motif: GGGNCAGNN	TF:M01721	1.64818e-07
TF	Factor: PUR1; motif: GGGNCAGNN; match class: 0	TF:M01721_0	1.64818e-07
GO:BP	cellular response to nitrogen compound	GO:1901699	1.73369e-07
KEGG	Rheumatoid arthritis	KEGG:05323	1.75367e-07
GO:BP	regulation of alpha-beta T cell activation	GO:0046634	1.75482e-07
GO:CC	intracellular membrane-bounded organelle	GO:0043231	1.75843e-07
TF	Factor: GKLF; motif: GCCMCRCCCNNN; match class: 0	TF:M01588_0	1.91763e-07
TF	Factor: GKLF; motif: GCCMCRCCCNNN	TF:M01588	1.91763e-07
GO:BP	positive regulation of cell death	GO:0010942	1.92315e-07
GO:BP	positive regulation of peptidyl-tyrosine phosphorylation	GO:0050731	1.96213e-07
GO:BP	regeneration	GO:0031099	1.9941e-07
GO:BP	cellular component assembly	GO:0022607	2.03997e-07
GO:BP	response to growth factor	GO:0070848	2.05458e-07
TF	Factor: Kaiso; motif: GCMGGGRGCRGS; match class: 0	TF:M03876_0	2.07457e-07
TF	Factor: Kaiso; motif: GCMGGGRGCRGS	TF:M03876	2.07457e-07
GO:BP	regulation of leukocyte degranulation	GO:0043300	2.21528e-07
REAC	Hemostasis	REAC:R-MMU-109582	2.24972e-07
KEGG	Lysosome	KEGG:04142	2.34018e-07
TF	Factor: MYF6; motif: NNNRACAGNCNCNCC; match class: 0	TF:M02885_0	2.59313e-07
TF	Factor: MYF6; motif: NNNRACAGNCNCNCC	TF:M02885	2.59313e-07
TF	Factor: KLF; motif: GGGNGGGG; match class: 1	TF:M07461_1	2.75471e-07
GO:BP	integrin-mediated signaling pathway	GO:0007229	2.82639e-07
GO:CC	axon	GO:0030424	2.95741e-07
KEGG	Proteoglycans in cancer	KEGG:05205	3.05518e-07
GO:BP	positive regulation of leukocyte activation	GO:0002696	3.19007e-07
GO:BP	regulation of actin filament-based process	GO:0032970	3.42155e-07
GO:BP	regulation of cell cycle	GO:0051726	3.53707e-07
GO:CC	plasma membrane bounded cell projection part	GO:0120038	3.56164e-07
GO:CC	cell projection part	GO:0044463	3.56164e-07
GO:BP	regulation of reactive oxygen species metabolic process	GO:2000377	3.60001e-07
GO:BP	regulation of myeloid cell differentiation	GO:0045637	3.62982e-07
GO:CC	MHC protein complex	GO:0042611	3.78774e-07
GO:BP	positive regulation of interleukin-6 production	GO:0032755	3.98178e-07
TF	Factor: IRF4; motif: NNNAYTCTCGGWNNN	TF:M02872	4.14884e-07
TF	Factor: IRF4; motif: NNNAYTCTCGGWNNN; match class: 0	TF:M02872_0	4.14884e-07
TF	Factor: MAZ; motif: GGGGAGGG; match class: 1	TF:M00649_1	4.16009e-07
TF	Factor: KROX; motif: CCCGCCCCCRCCCC	TF:M00982	4.18084e-07
TF	Factor: KROX; motif: CCCGCCCCCRCCCC; match class: 0	TF:M00982_0	4.18084e-07
TF	Factor: ZF5; motif: NRNGNGCGCGCWN; match class: 1	TF:M00333_1	4.19618e-07
TF	Factor: Zic3; motif: NGGGKGGTC	TF:M00450	4.68508e-07
TF	Factor: Zic3; motif: NGGGKGGTC; match class: 0	TF:M00450_0	4.68508e-07
KEGG	Kaposi sarcoma-associated herpesvirus infection	KEGG:05167	4.78872e-07
GO:BP	establishment of protein localization	GO:0045184	5.19338e-07
GO:BP	negative regulation of protein metabolic process	GO:0051248	5.45484e-07
GO:BP	mast cell degranulation	GO:0043303	5.49711e-07
GO:CC	synapse part	GO:0044456	5.55878e-07
GO:BP	regulation of chemokine production	GO:0032642	5.77559e-07
GO:CC	endosome	GO:0005768	6.15248e-07
GO:BP	neuron projection development	GO:0031175	6.4726e-07
GO:CC	cell leading edge	GO:0031252	6.99557e-07
GO:BP	neutrophil migration	GO:1990266	7.41791e-07
GO:BP	granulocyte chemotaxis	GO:0071621	7.82375e-07
GO:BP	positive regulation of cytokine secretion	GO:0050715	7.99995e-07
GO:BP	positive regulation of mononuclear cell proliferation	GO:0032946	8.04734e-07
GO:BP	mast cell mediated immunity	GO:0002448	8.47563e-07
GO:BP	mast cell activation involved in immune response	GO:0002279	8.47563e-07
GO:CC	receptor complex	GO:0043235	8.49333e-07
GO:BP	cell killing	GO:0001906	8.59762e-07
GO:BP	antigen processing and presentation of peptide antigen	GO:0048002	8.73348e-07
GO:MF	actin binding	GO:0003779	9.48645e-07
HP	Abnormality of skin physiology	HP:0011122	9.61001e-07
GO:BP	regulation of actin cytoskeleton organization	GO:0032956	9.81391e-07
GO:BP	positive regulation of leukocyte proliferation	GO:0070665	9.93214e-07
GO:BP	positive regulation of nervous system development	GO:0051962	9.94115e-07
GO:CC	cytoskeleton	GO:0005856	1.00191e-06
GO:BP	regulation of metal ion transport	GO:0010959	1.01181e-06
GO:CC	phagocytic vesicle	GO:0045335	1.01386e-06
GO:BP	negative regulation of cell population proliferation	GO:0008285	1.02067e-06
GO:BP	negative regulation of cell adhesion	GO:0007162	1.10912e-06
TF	Factor: Zfp740; motif: NNNCCCCCCCCMNNNN; match class: 1	TF:M02834_1	1.11218e-06
GO:MF	catalytic activity	GO:0003824	1.1279e-06
GO:BP	cellular response to growth factor stimulus	GO:0071363	1.2007e-06
TF	Factor: Kaiso; motif: GCMGGGRGCRGS; match class: 1	TF:M03876_1	1.21184e-06
GO:MF	enzyme activator activity	GO:0008047	1.2165e-06
GO:BP	interleukin-1 beta production	GO:0032611	1.23768e-06
GO:CC	postsynapse	GO:0098794	1.26674e-06
GO:BP	positive regulation of cytokine-mediated signaling pathway	GO:0001961	1.28958e-06
TF	Factor: myogenin; motif: RGCAGSTG	TF:M00712	1.33369e-06
TF	Factor: myogenin; motif: RGCAGSTG; match class: 0	TF:M00712_0	1.33369e-06
TF	Factor: MAZR; motif: NSGGGGGGGGMCN	TF:M00491	1.38777e-06
TF	Factor: MAZR; motif: NSGGGGGGGGMCN; match class: 0	TF:M00491_0	1.38777e-06
GO:CC	ruffle	GO:0001726	1.4379e-06
GO:BP	positive regulation of DNA-binding transcription factor activity	GO:0051091	1.46071e-06
KEGG	Measles	KEGG:05162	1.46781e-06
GO:BP	regulation of neuron differentiation	GO:0045664	1.46782e-06
TF	Factor: Zfp740; motif: NCCCCCCCAC; match class: 1	TF:M03944_1	1.56538e-06
GO:BP	lipid metabolic process	GO:0006629	1.72094e-06
KEGG	Platelet activation	KEGG:04611	1.7249e-06
GO:BP	regulation of mast cell activation	GO:0033003	2.01426e-06
GO:BP	metabolic process	GO:0008152	2.02613e-06
GO:BP	positive regulation of myeloid cell differentiation	GO:0045639	2.06759e-06
GO:BP	peptide transport	GO:0015833	2.07211e-06
GO:BP	chemical homeostasis	GO:0048878	2.12171e-06
GO:BP	glial cell activation	GO:0061900	2.12171e-06
GO:BP	regulation of cytokine-mediated signaling pathway	GO:0001959	2.16277e-06
TF	Factor: Sp1; motif: GGGGCGGGGT; match class: 0	TF:M00008_0	2.17985e-06
TF	Factor: Sp1; motif: GGGGCGGGGT	TF:M00008	2.17985e-06
TF	Factor: Sp1; motif: CCCCGCCCCN; match class: 1	TF:M00933_1	2.2048e-06
TF	Factor: Zic1; motif: NNCCCCCGGGGGGG	TF:M02835	2.21e-06
TF	Factor: Zic1; motif: NNCCCCCGGGGGGG; match class: 0	TF:M02835_0	2.21e-06
GO:BP	regulation of cellular component biogenesis	GO:0044087	2.26508e-06
GO:BP	chemokine production	GO:0032602	2.27321e-06
GO:BP	neutrophil chemotaxis	GO:0030593	2.34186e-06
GO:BP	peptidyl-amino acid modification	GO:0018193	2.37437e-06
GO:BP	positive regulation of cytokine biosynthetic process	GO:0042108	2.38088e-06
KEGG	Human cytomegalovirus infection	KEGG:05163	2.48034e-06
GO:BP	protein transport	GO:0015031	2.53252e-06
GO:BP	negative regulation of developmental process	GO:0051093	2.56623e-06
GO:BP	response to peptide	GO:1901652	2.61272e-06
GO:BP	positive regulation of myeloid leukocyte mediated immunity	GO:0002888	2.70148e-06
GO:BP	positive regulation of secretion by cell	GO:1903532	2.95359e-06
TF	Factor: Plagl1; motif: NNNGGGGSSCCCCNNN	TF:M02786	3.0811e-06
TF	Factor: Plagl1; motif: NNNGGGGSSCCCCNNN; match class: 0	TF:M02786_0	3.0811e-06
GO:BP	cellular metabolic process	GO:0044237	3.13889e-06
GO:BP	negative regulation of T cell activation	GO:0050868	3.2081e-06
TF	Factor: BTEB3; motif: BNRNGGGAGGNGT; match class: 1	TF:M01865_1	3.3015e-06
GO:BP	amide transport	GO:0042886	3.31346e-06
GO:BP	neuroinflammatory response	GO:0150076	3.39234e-06
KEGG	Human immunodeficiency virus 1 infection	KEGG:05170	3.51062e-06
GO:BP	regulation of mast cell degranulation	GO:0043304	3.57513e-06
GO:BP	ion transmembrane transport	GO:0034220	3.86719e-06
GO:BP	negative regulation of neuron death	GO:1901215	3.96272e-06
GO:BP	positive regulation of adaptive immune response	GO:0002821	4.06968e-06
WP	Macrophage markers	WP:WP2271	4.14637e-06
GO:BP	neuron development	GO:0048666	4.17779e-06
KEGG	Apoptosis	KEGG:04210	4.18368e-06
GO:CC	dendritic tree	GO:0097447	4.22443e-06
WP	Type II interferon signaling (IFNG)	WP:WP1253	4.243e-06
GO:BP	response to lipoprotein particle	GO:0055094	4.32735e-06
GO:BP	T cell differentiation	GO:0030217	4.42794e-06
GO:BP	cellular response to external stimulus	GO:0071496	4.45288e-06
TF	Factor: AP-2beta; motif: GCNNNGGSCNGVGGGN; match class: 0	TF:M01858_0	4.54389e-06
TF	Factor: AP-2beta; motif: GCNNNGGSCNGVGGGN	TF:M01858	4.54389e-06
GO:CC	cell cortex	GO:0005938	4.79377e-06
GO:BP	CD4-positive, alpha-beta T cell activation	GO:0035710	4.90528e-06
GO:BP	positive regulation of biosynthetic process	GO:0009891	4.91086e-06
GO:BP	transmembrane transport	GO:0055085	5.00251e-06
TF	Factor: Sp2; motif: NYSGCCCCGCCCCCY; match class: 0	TF:M03567_0	5.1807e-06
TF	Factor: Sp2; motif: NYSGCCCCGCCCCCY	TF:M03567	5.1807e-06
GO:BP	positive regulation of epithelial cell proliferation	GO:0050679	5.24197e-06
GO:BP	gliogenesis	GO:0042063	5.42615e-06
TF	Factor: MyoD; motif: SCAGCTGYYNCNNNC; match class: 0	TF:M09698_0	5.79764e-06
TF	Factor: MyoD; motif: SCAGCTGYYNCNNNC	TF:M09698	5.79764e-06
KEGG	NF-kappa B signaling pathway	KEGG:04064	5.96081e-06
TF	Factor: SP2; motif: GGGCGGGAC	TF:M01783	6.06132e-06
TF	Factor: SP2; motif: GGGCGGGAC; match class: 0	TF:M01783_0	6.06132e-06
GO:BP	regulation of mast cell activation involved in immune response	GO:0033006	6.11042e-06
GO:BP	cellular response to drug	GO:0035690	6.30281e-06
GO:BP	positive regulation of secretion	GO:0051047	6.30764e-06
GO:CC	anchoring junction	GO:0070161	6.41267e-06
GO:BP	maintenance of location	GO:0051235	6.48667e-06
GO:BP	cytoskeleton-dependent cytokinesis	GO:0061640	7.02417e-06
GO:BP	positive regulation of chemotaxis	GO:0050921	7.20629e-06
GO:CC	cell projection membrane	GO:0031253	7.23445e-06
GO:BP	regulation of endocytosis	GO:0030100	7.29673e-06
GO:CC	dendrite	GO:0030425	7.36069e-06
GO:CC	adherens junction	GO:0005912	7.6427e-06
TF	Factor: WT1; motif: NGCGGGGGGGTSMMCYN	TF:M05599	7.97968e-06
TF	Factor: WT1; motif: NGCGGGGGGGTSMMCYN; match class: 0	TF:M05599_0	7.97968e-06
GO:BP	regulation of leukocyte mediated cytotoxicity	GO:0001910	8.02718e-06
GO:BP	lymphocyte activation involved in immune response	GO:0002285	8.13278e-06
KEGG	Fc gamma R-mediated phagocytosis	KEGG:04666	8.78112e-06
TF	Factor: MZF-1; motif: TGGGGAR; match class: 0	TF:M01733_0	9.1184e-06
TF	Factor: MZF-1; motif: TGGGGAR	TF:M01733	9.1184e-06
WP	Spinal Cord Injury	WP:WP2432	9.12114e-06
GO:BP	positive regulation of lymphocyte proliferation	GO:0050671	9.46006e-06
GO:BP	negative regulation of leukocyte cell-cell adhesion	GO:1903038	9.62258e-06
GO:MF	protein kinase activity	GO:0004672	9.6765e-06
GO:BP	positive regulation of programmed cell death	GO:0043068	9.7216e-06
TF	Factor: MAZR; motif: NSGGGGGGGGMCN; match class: 1	TF:M00491_1	9.79041e-06
TF	Factor: BTEB2; motif: GNAGGGGGNGGGSSNN; match class: 0	TF:M03814_0	1.01347e-05
TF	Factor: BTEB2; motif: GNAGGGGGNGGGSSNN	TF:M03814	1.01347e-05
TF	Factor: HSF4; motif: CTGCMRN; match class: 1	TF:M07322_1	1.02011e-05
GO:BP	positive regulation of lymphocyte differentiation	GO:0045621	1.10628e-05
GO:BP	cellular localization	GO:0051641	1.1088e-05
GO:BP	homeostasis of number of cells	GO:0048872	1.13158e-05
GO:BP	positive regulation of T cell differentiation	GO:0045582	1.16238e-05
GO:BP	regulation of myeloid leukocyte differentiation	GO:0002761	1.17845e-05
TF	Factor: Kid3; motif: CCACN; match class: 1	TF:M01160_1	1.23958e-05
TF	Factor: Pax-5; motif: BCNNNRNGCANBGNTGNRTAGCSGCHNB	TF:M00143	1.24481e-05
TF	Factor: Pax-5; motif: BCNNNRNGCANBGNTGNRTAGCSGCHNB; match class: 0	TF:M00143_0	1.24481e-05
GO:CC	endocytic vesicle	GO:0030139	1.2528e-05
GO:BP	regulation of cytokine production involved in immune response	GO:0002718	1.29377e-05
GO:BP	negative regulation of leukocyte proliferation	GO:0070664	1.29377e-05
GO:BP	organic substance metabolic process	GO:0071704	1.33329e-05
GO:BP	positive regulation of apoptotic process	GO:0043065	1.40866e-05
GO:BP	acute inflammatory response	GO:0002526	1.43956e-05
GO:BP	T cell mediated immunity	GO:0002456	1.43961e-05
GO:BP	regulation of cell killing	GO:0031341	1.45583e-05
GO:BP	positive regulation of type I interferon production	GO:0032481	1.48813e-05
GO:CC	endocytic vesicle membrane	GO:0030666	1.51226e-05
GO:BP	positive regulation of ion transport	GO:0043270	1.5938e-05
GO:BP	regulation of cell projection organization	GO:0031344	1.66621e-05
KEGG	Viral protein interaction with cytokine and cytokine receptor	KEGG:04061	1.71458e-05
GO:BP	positive regulation of reactive oxygen species metabolic process	GO:2000379	1.73163e-05
GO:BP	T cell cytokine production	GO:0002369	1.75361e-05
GO:BP	type I interferon production	GO:0032606	1.83137e-05
GO:BP	negative regulation of lymphocyte proliferation	GO:0050672	1.83137e-05
GO:BP	negative regulation of mononuclear cell proliferation	GO:0032945	1.83137e-05
GO:BP	production of molecular mediator involved in inflammatory response	GO:0002532	1.94542e-05
GO:BP	regulation of protein complex assembly	GO:0043254	2.03458e-05
GO:BP	positive regulation of adaptive immune response based on somatic recombination of immune receptors built from immunoglobulin superfamily domains	GO:0002824	2.0428e-05
GO:CC	endoplasmic reticulum	GO:0005783	2.10837e-05
GO:BP	regulation of exocytosis	GO:0017157	2.1497e-05
GO:CC	phagocytic vesicle membrane	GO:0030670	2.16741e-05
KEGG	Pathways in cancer	KEGG:05200	2.18961e-05
GO:BP	response to tumor necrosis factor	GO:0034612	2.33487e-05
GO:BP	positive regulation of cellular biosynthetic process	GO:0031328	2.36948e-05
GO:BP	cellular response to stress	GO:0033554	2.40179e-05
GO:BP	regulation of neuron projection development	GO:0010975	2.41249e-05
GO:BP	positive regulation of peptide secretion	GO:0002793	2.48441e-05
GO:CC	organelle membrane	GO:0031090	2.48807e-05
GO:BP	negative regulation of response to external stimulus	GO:0032102	2.52178e-05
GO:BP	regulation of peptidase activity	GO:0052547	2.54817e-05
GO:BP	regulation of interleukin-1 production	GO:0032652	2.57632e-05
KEGG	Legionellosis	KEGG:05134	2.5927e-05
GO:BP	positive regulation of smooth muscle cell proliferation	GO:0048661	2.67619e-05
GO:CC	cell-cell junction	GO:0005911	2.70319e-05
TF	Factor: LKLF; motif: GGGGTGGKSN; match class: 1	TF:M07261_1	2.7177e-05
GO:BP	cellular response to tumor necrosis factor	GO:0071356	2.72214e-05
TF	Factor: VDR; motif: GGGKNARNRRGGWSA; match class: 0	TF:M00444_0	2.72221e-05
TF	Factor: VDR; motif: GGGKNARNRRGGWSA	TF:M00444	2.72221e-05
GO:BP	regulation of cytoskeleton organization	GO:0051493	2.83614e-05
GO:BP	regulation of cell morphogenesis	GO:0022604	2.9906e-05
GO:BP	response to mechanical stimulus	GO:0009612	3.01113e-05
GO:BP	microglial cell activation	GO:0001774	3.05386e-05
GO:BP	leukocyte activation involved in inflammatory response	GO:0002269	3.05386e-05
GO:BP	regulation of DNA-binding transcription factor activity	GO:0051090	3.07883e-05
GO:CC	extracellular organelle	GO:0043230	3.08991e-05
GO:BP	regulation of trans-synaptic signaling	GO:0099177	3.14433e-05
GO:MF	fibronectin binding	GO:0001968	3.15914e-05
GO:BP	muscle cell proliferation	GO:0033002	3.18755e-05
GO:BP	cellular response to low-density lipoprotein particle stimulus	GO:0071404	3.25925e-05
GO:BP	antigen processing and presentation of exogenous peptide antigen	GO:0002478	3.25925e-05
KEGG	Toll-like receptor signaling pathway	KEGG:04620	3.2628e-05
GO:BP	positive regulation of protein transport	GO:0051222	3.33756e-05
GO:BP	negative regulation of catalytic activity	GO:0043086	3.35556e-05
GO:BP	regulation of plasma membrane bounded cell projection organization	GO:0120035	3.36767e-05
GO:BP	trans-synaptic signaling	GO:0099537	3.38491e-05
KEGG	TNF signaling pathway	KEGG:04668	3.43238e-05
GO:MF	GTP binding	GO:0005525	3.49312e-05
GO:BP	positive regulation of protein secretion	GO:0050714	3.51798e-05
GO:BP	positive regulation of alpha-beta T cell activation	GO:0046635	3.57847e-05
GO:BP	positive regulation of myeloid leukocyte differentiation	GO:0002763	3.57847e-05
GO:BP	regulation of cell shape	GO:0008360	3.59482e-05
GO:CC	axon part	GO:0033267	3.81121e-05
GO:BP	anterograde trans-synaptic signaling	GO:0098916	3.92092e-05
GO:BP	chemical synaptic transmission	GO:0007268	3.92092e-05
GO:BP	cellular macromolecule metabolic process	GO:0044260	3.926e-05
GO:BP	regulation of production of molecular mediator of immune response	GO:0002700	3.93538e-05
GO:BP	positive regulation of NF-kappaB transcription factor activity	GO:0051092	3.95302e-05
GO:BP	cellular homeostasis	GO:0019725	4.07701e-05
GO:BP	regulation of I-kappaB kinase/NF-kappaB signaling	GO:0043122	4.22559e-05
TF	Factor: AP-2; motif: SNNNCCNCAGGCN	TF:M00915	4.3705e-05
TF	Factor: AP-2; motif: SNNNCCNCAGGCN; match class: 0	TF:M00915_0	4.3705e-05
GO:BP	regulation of organelle organization	GO:0033043	4.37507e-05
GO:BP	regulation of type I interferon production	GO:0032479	4.38164e-05
GO:BP	cell projection organization	GO:0030030	4.40288e-05
GO:MF	purine nucleoside binding	GO:0001883	4.41737e-05
GO:BP	mononuclear cell migration	GO:0071674	4.4533e-05
REAC	GPVI-mediated activation cascade	REAC:R-MMU-114604	4.51806e-05
GO:BP	response to metal ion	GO:0010038	4.56237e-05
GO:BP	regulation of CD4-positive, alpha-beta T cell activation	GO:2000514	4.70663e-05
TF	Factor: NF-kappaB; motif: GGGRATTTCC	TF:M00052	4.80069e-05
TF	Factor: NF-kappaB; motif: GGGRATTTCC; match class: 0	TF:M00052_0	4.80069e-05
GO:BP	regulation of regulated secretory pathway	GO:1903305	4.84125e-05
TF	Factor: EGR-1; motif: TGCGTGGGCGK	TF:M01972	5.00106e-05
TF	Factor: EGR-1; motif: TGCGTGGGCGK; match class: 0	TF:M01972_0	5.00106e-05
TF	Factor: HSF4; motif: CTGCMRN	TF:M07322	5.13625e-05
TF	Factor: HSF4; motif: CTGCMRN; match class: 0	TF:M07322_0	5.13625e-05
TF	Factor: AP-4; motif: NCAGCTGYNGNCN	TF:M01860	5.16052e-05
TF	Factor: AP-4; motif: NCAGCTGYNGNCN; match class: 0	TF:M01860_0	5.16052e-05
TF	Factor: FKLF; motif: BGGGNGGVMD	TF:M01837	5.19423e-05
TF	Factor: FKLF; motif: BGGGNGGVMD; match class: 0	TF:M01837_0	5.19423e-05
TF	Factor: SMAD4; motif: GKSRKKCAGMCANCY; match class: 0	TF:M00733_0	5.20504e-05
TF	Factor: SMAD4; motif: GKSRKKCAGMCANCY	TF:M00733	5.20504e-05
GO:BP	negative regulation of metabolic process	GO:0009892	5.23823e-05
GO:BP	cation transmembrane transport	GO:0098655	5.27786e-05
GO:CC	integral component of plasma membrane	GO:0005887	5.28186e-05
GO:BP	myeloid cell homeostasis	GO:0002262	5.31241e-05
GO:BP	Ras protein signal transduction	GO:0007265	5.6353e-05
GO:BP	positive regulation of neurogenesis	GO:0050769	5.87997e-05
GO:BP	positive regulation of gene expression	GO:0010628	5.93091e-05
GO:BP	plasma membrane bounded cell projection organization	GO:0120036	6.02205e-05
GO:BP	response to peptide hormone	GO:0043434	6.07959e-05
GO:BP	interferon-gamma production	GO:0032609	6.16574e-05
GO:BP	regulation of antigen processing and presentation	GO:0002577	6.40777e-05
GO:BP	regulation of lymphocyte differentiation	GO:0045619	6.44159e-05
GO:BP	modulation of chemical synaptic transmission	GO:0050804	6.46379e-05
GO:MF	purine ribonucleoside binding	GO:0032550	6.54457e-05
TF	Factor: ICSBP; motif: RAARTGAAACTG; match class: 1	TF:M00699_1	6.67218e-05
TF	Factor: Egr-1; motif: GCGGGGGCGG	TF:M07354	6.67653e-05
TF	Factor: Egr-1; motif: GCGGGGGCGG; match class: 0	TF:M07354_0	6.67653e-05
GO:MF	nucleoside-triphosphatase activity	GO:0017111	6.72511e-05
GO:BP	divalent inorganic cation transport	GO:0072511	7.01961e-05
GO:BP	positive regulation of cell development	GO:0010720	7.04821e-05
TF	Factor: CP2/LBP-1c/LSF; motif: GCTGGNTNGNNCYNG; match class: 0	TF:M00947_0	7.07249e-05
TF	Factor: CP2/LBP-1c/LSF; motif: GCTGGNTNGNNCYNG	TF:M00947	7.07249e-05
GO:CC	sarcolemma	GO:0042383	7.15247e-05
GO:BP	regulation of protein serine/threonine kinase activity	GO:0071900	7.25215e-05
TF	Factor: AP-2alpha; motif: NGCCYSNNGSN	TF:M01857	7.34896e-05
TF	Factor: AP-2alpha; motif: NGCCYSNNGSN; match class: 0	TF:M01857_0	7.34896e-05
TF	Factor: E2F-3; motif: GGCGGGN; match class: 1	TF:M02089_1	7.38259e-05
TF	Factor: Zfp740; motif: NNNCCCCCCCCMNNNN	TF:M02834	7.39973e-05
TF	Factor: Zfp740; motif: NNNCCCCCCCCMNNNN; match class: 0	TF:M02834_0	7.39973e-05
TF	Factor: Zfp281; motif: NNCCCCCCCCCCMYC; match class: 1	TF:M02831_1	7.4069e-05
GO:BP	regulation of cell-substrate adhesion	GO:0010810	7.42503e-05
TF	Factor: Zic1; motif: NNCCCCCGGGGGGG; match class: 1	TF:M02835_1	7.45944e-05
TF	Factor: MZF-1; motif: KNGNKAGGGGNAA; match class: 0	TF:M00084_0	7.6812e-05
TF	Factor: MZF-1; motif: KNGNKAGGGGNAA	TF:M00084	7.6812e-05
GO:BP	negative regulation of cellular protein metabolic process	GO:0032269	7.71989e-05
TF	Factor: NF-kappaB; motif: NGGGGAMTTTCCNN; match class: 0	TF:M00194_0	7.98106e-05
TF	Factor: NF-kappaB; motif: NGGGGAMTTTCCNN	TF:M00194	7.98106e-05
GO:BP	protein-containing complex subunit organization	GO:0043933	8.10374e-05
GO:MF	ribonucleoside binding	GO:0032549	8.50977e-05
GO:BP	regulation of smooth muscle cell proliferation	GO:0048660	8.5563e-05
GO:BP	actin filament bundle organization	GO:0061572	8.5563e-05
TF	Factor: CACD; motif: CCACRCCC; match class: 1	TF:M01113_1	8.58869e-05
TF	Factor: AP-2; motif: MKCCCSCNGGCG; match class: 1	TF:M00189_1	8.66605e-05
GO:BP	regulation of toll-like receptor signaling pathway	GO:0034121	8.68356e-05
GO:MF	nucleoside binding	GO:0001882	8.8754e-05
GO:BP	positive regulation of leukocyte chemotaxis	GO:0002690	8.9053e-05
TF	Factor: myogenin; motif: CAGCTG; match class: 1	TF:M02101_1	9.00443e-05
TF	Factor: myogenin; motif: CAGCTG; match class: 0	TF:M02101_0	9.00443e-05
TF	Factor: myogenin; motif: CAGCTG	TF:M02101	9.00443e-05
GO:BP	leukocyte apoptotic process	GO:0071887	9.20069e-05
GO:BP	regulation of interferon-gamma production	GO:0032649	9.25727e-05
GO:BP	muscle cell migration	GO:0014812	9.34312e-05
REAC	Response to elevated platelet cytosolic Ca2+	REAC:R-MMU-76005	9.35389e-05
GO:BP	calcium ion transport	GO:0006816	9.43184e-05
GO:BP	divalent metal ion transport	GO:0070838	9.48315e-05
TF	Factor: SP1:SP3; motif: CCSCCCCCYCC; match class: 1	TF:M01219_1	9.70446e-05
HP	Abnormality of the lymph nodes	HP:0002733	9.98866e-05
TF	Factor: ZIC3; motif: NNNCACAGCAKGNNN	TF:M02941	0.000101588
TF	Factor: ZIC3; motif: NNNCACAGCAKGNNN; match class: 0	TF:M02941_0	0.000101588
GO:CC	intrinsic component of plasma membrane	GO:0031226	0.000102015
HP	Abnormality of humoral immunity	HP:0005368	0.00010432
REAC	Platelet degranulation	REAC:R-MMU-114608	0.00011079
GO:BP	smooth muscle cell migration	GO:0014909	0.000111357
GO:BP	small molecule metabolic process	GO:0044281	0.000113305
GO:BP	growth	GO:0040007	0.000116666
GO:BP	small GTPase mediated signal transduction	GO:0007264	0.000117997
GO:BP	cellular component biogenesis	GO:0044085	0.000118878
KEGG	C-type lectin receptor signaling pathway	KEGG:04625	0.000119418
GO:BP	positive regulation of lymphocyte mediated immunity	GO:0002708	0.000121009
GO:MF	guanyl ribonucleotide binding	GO:0032561	0.000124568
GO:MF	guanyl nucleotide binding	GO:0019001	0.000124568
TF	Factor: Zfp536; motif: NCGGAKG; match class: 0	TF:M05541_0	0.000126099
TF	Factor: Zfp536; motif: NCGGAKG	TF:M05541	0.000126099
TF	Factor: Spz1; motif: DNNGGRGGGWWNNNN; match class: 0	TF:M00446_0	0.000127064
TF	Factor: Spz1; motif: DNNGGRGGGWWNNNN	TF:M00446	0.000127064
TF	Factor: LKLF; motif: NGGGCGG	TF:M05391	0.00012911
TF	Factor: Sp3; motif: AGGGCGG; match class: 0	TF:M05665_0	0.00012911
TF	Factor: CPBP; motif: NGGGCGG	TF:M05301	0.00012911
TF	Factor: LKLF; motif: NGGGCGG; match class: 0	TF:M05391_0	0.00012911
TF	Factor: CPBP; motif: NGGGCGG; match class: 0	TF:M05301_0	0.00012911
TF	Factor: SP6; motif: WGGGCGG	TF:M05455	0.00012911
TF	Factor: SP6; motif: WGGGCGG; match class: 0	TF:M05455_0	0.00012911
TF	Factor: Sp3; motif: AGGGCGG	TF:M05665	0.00012911
GO:BP	antigen processing and presentation of peptide or polysaccharide antigen via MHC class II	GO:0002504	0.000132565
GO:BP	blood coagulation	GO:0007596	0.000132796
REAC	Signaling by Rho GTPases	REAC:R-MMU-194315	0.000133429
HP	Abnormality of immune system physiology	HP:0010978	0.000138646
GO:BP	positive regulation of T cell proliferation	GO:0042102	0.000138747
GO:BP	regulation of chemotaxis	GO:0050920	0.000140319
GO:BP	regulation of phagocytosis	GO:0050764	0.000141289
GO:BP	actin filament organization	GO:0007015	0.000141865
GO:BP	negative regulation of transport	GO:0051051	0.00014397
GO:BP	cortical actin cytoskeleton organization	GO:0030866	0.000145128
GO:BP	regulation of transmembrane transport	GO:0034762	0.000145704
GO:CC	condensed chromosome, centromeric region	GO:0000779	0.00014617
GO:BP	cytokinesis	GO:0000910	0.000150084
GO:CC	supramolecular polymer	GO:0099081	0.000153114
GO:MF	adenyl nucleotide binding	GO:0030554	0.000154015
KEGG	Salmonella infection	KEGG:05132	0.000156388
GO:BP	negative regulation of phosphorus metabolic process	GO:0010563	0.000156868
GO:BP	negative regulation of phosphate metabolic process	GO:0045936	0.000156868
GO:BP	smooth muscle cell proliferation	GO:0048659	0.000158117
GO:CC	supramolecular complex	GO:0099080	0.000161311
GO:CC	cell-substrate junction	GO:0030055	0.000166915
GO:BP	negative regulation of cellular component organization	GO:0051129	0.000167138
GO:MF	drug binding	GO:0008144	0.000167301
GO:BP	synaptic signaling	GO:0099536	0.000173539
TF	Factor: Spi1; motif: NRAAAGAGGAAGTGN	TF:M07224	0.000177823
TF	Factor: Spi1; motif: NRAAAGAGGAAGTGN; match class: 0	TF:M07224_0	0.000177823
GO:BP	cellular response to toxic substance	GO:0097237	0.000180046
GO:BP	positive regulation of establishment of protein localization	GO:1904951	0.000180211
GO:BP	actin filament bundle assembly	GO:0051017	0.000181124
GO:BP	hemostasis	GO:0007599	0.000181124
GO:BP	negative regulation of protein modification process	GO:0031400	0.00018117
GO:BP	regulation of endopeptidase activity	GO:0052548	0.000188866
GO:BP	regulation of proteolysis	GO:0030162	0.000189467
GO:CC	leading edge membrane	GO:0031256	0.000191323
GO:BP	interleukin-8 production	GO:0032637	0.00019298
TF	Factor: Hes1; motif: NNCACGYGNN; match class: 0	TF:M07991_0	0.00019326
TF	Factor: Hes1; motif: NNCACGYGNN	TF:M07991	0.00019326
TF	Factor: WT1; motif: CGCCCCCNCN; match class: 0	TF:M02036_0	0.000201025
TF	Factor: WT1; motif: CGCCCCCNCN	TF:M02036	0.000201025
WP	IL-5 Signaling Pathway	WP:WP151	0.000201093
GO:BP	T cell migration	GO:0072678	0.000206222
GO:BP	regulation of interleukin-8 production	GO:0032677	0.000206222
GO:BP	coagulation	GO:0050817	0.00021104
GO:BP	inorganic ion transmembrane transport	GO:0098660	0.000211888
TF	Factor: ICSBP; motif: RAARTGAAACTG; match class: 0	TF:M00699_0	0.000216918
TF	Factor: ICSBP; motif: RAARTGAAACTG	TF:M00699	0.000216918
TF	Factor: EGR3; motif: NCMCRCCCACTNMN	TF:M08877	0.000220155
TF	Factor: EGR3; motif: NCMCRCCCACTNMN; match class: 0	TF:M08877_0	0.000220155
KEGG	Hematopoietic cell lineage	KEGG:04640	0.000226733
TF	Factor: Plagl1; motif: NNNGGGGSSCCCCNNN; match class: 1	TF:M02786_1	0.000231322
GO:BP	alcohol biosynthetic process	GO:0046165	0.000232841
GO:BP	regulation of T cell cytokine production	GO:0002724	0.00023305
GO:MF	adenyl ribonucleotide binding	GO:0032559	0.000238771
GO:MF	protein heterodimerization activity	GO:0046982	0.000241493
GO:CC	bounding membrane of organelle	GO:0098588	0.000242072
GO:BP	aging	GO:0007568	0.000245076
GO:BP	regulation of interleukin-1 beta production	GO:0032651	0.000245323
KEGG	Yersinia infection	KEGG:05135	0.000247416
GO:BP	primary metabolic process	GO:0044238	0.000257775
GO:BP	negative regulation of cellular metabolic process	GO:0031324	0.000260319
GO:BP	mitotic cytokinesis	GO:0000281	0.000271512
GO:MF	actin filament binding	GO:0051015	0.000273543
KEGG	Th17 cell differentiation	KEGG:04659	0.000277139
GO:BP	negative regulation of innate immune response	GO:0045824	0.000282732
GO:BP	positive regulation of interleukin-1 production	GO:0032732	0.000282732
HP	Abnormality of the immune system	HP:0002715	0.000286304
GO:BP	positive regulation of endocytosis	GO:0045807	0.000287102
GO:MF	cytokine receptor activity	GO:0004896	0.000291397
GO:BP	cellular response to hormone stimulus	GO:0032870	0.000299121
GO:CC	focal adhesion	GO:0005925	0.000300567
TF	Factor: GKLF; motif: WGGGYGKGGCCN; match class: 1	TF:M09692_1	0.000303345
GO:MF	hydrolase activity	GO:0016787	0.000313611
HP	Cellulitis	HP:0100658	0.000315513
TF	Factor: TIEG1; motif: GGSGGKGNNN; match class: 0	TF:M08905_0	0.000319564
TF	Factor: TIEG1; motif: GGSGGKGNNN	TF:M08905	0.000319564
GO:CC	organelle part	GO:0044422	0.000321854
GO:BP	regulation of body fluid levels	GO:0050878	0.000321957
KEGG	Focal adhesion	KEGG:04510	0.000326456
GO:BP	regulation of cellular localization	GO:0060341	0.00032853
GO:MF	pyrophosphatase activity	GO:0016462	0.000335253
TF	Factor: E2F-4; motif: GNNGGCGGGAAN	TF:M09682	0.000336665
TF	Factor: E2F-4; motif: GNNGGCGGGAAN; match class: 0	TF:M09682_0	0.000336665
HP	Abnormality of the lymphatic system	HP:0100763	0.000361409
GO:CC	cytoplasmic side of membrane	GO:0098562	0.000371297
GO:CC	basolateral plasma membrane	GO:0016323	0.000372254
GO:BP	phagocytosis	GO:0006909	0.000373933
GO:BP	monocyte chemotaxis	GO:0002548	0.000376401
GO:BP	negative regulation of protein phosphorylation	GO:0001933	0.000377037
GO:BP	regulation of mononuclear cell migration	GO:0071675	0.000379692
KEGG	PI3K-Akt signaling pathway	KEGG:04151	0.000380879
GO:BP	osteoclast differentiation	GO:0030316	0.000385338
GO:MF	hydrolase activity, acting on acid anhydrides	GO:0016817	0.000395079
GO:MF	hydrolase activity, acting on acid anhydrides, in phosphorus-containing anhydrides	GO:0016818	0.000395079
TF	Factor: Ets; motif: ACTTCCTS	TF:M00971	0.000401762
TF	Factor: Ets; motif: ACTTCCTS; match class: 0	TF:M00971_0	0.000401762
TF	Factor: E2F-4; motif: GCGGGAAANA; match class: 1	TF:M02090_1	0.000404347
KEGG	Amoebiasis	KEGG:05146	0.000411837
GO:BP	positive regulation of phagocytosis	GO:0050766	0.000414295
GO:CC	ruffle membrane	GO:0032587	0.00044507
GO:BP	negative regulation of immune effector process	GO:0002698	0.000448038
TF	Factor: TFII-I; motif: RGAGGKAGG; match class: 0	TF:M00706_0	0.000459218
TF	Factor: TFII-I; motif: RGAGGKAGG	TF:M00706	0.000459218
GO:BP	superoxide metabolic process	GO:0006801	0.000462047
REAC	Toll-like Receptor Cascades	REAC:R-MMU-168898	0.000465822
GO:CC	neuron to neuron synapse	GO:0098984	0.000466673
GO:BP	lymphocyte migration	GO:0072676	0.000466895
GO:CC	postsynaptic specialization	GO:0099572	0.000476965
GO:BP	positive regulation of macromolecule biosynthetic process	GO:0010557	0.000478566
GO:BP	regulation of smooth muscle cell migration	GO:0014910	0.00048104
TF	Factor: RelB:p50; motif: RGAAANTCCCYNNHGC; match class: 0	TF:M03882_0	0.00048326
TF	Factor: RelB:p50; motif: RGAAANTCCCYNNHGC	TF:M03882	0.00048326
HP	Skin ulcer	HP:0200042	0.000485276
GO:BP	metal ion homeostasis	GO:0055065	0.000495535
TF	Factor: NF-kappaB; motif: NGGGACTTTCCA	TF:M00208	0.000509174
TF	Factor: NF-kappaB; motif: NGGGACTTTCCA; match class: 0	TF:M00208_0	0.000509174
GO:BP	MyD88-dependent toll-like receptor signaling pathway	GO:0002755	0.000513525
GO:CC	cell-substrate adherens junction	GO:0005924	0.000518837
GO:BP	alpha-beta T cell proliferation	GO:0046633	0.000519144
GO:BP	positive regulation of leukocyte mediated cytotoxicity	GO:0001912	0.000528937
GO:CC	cytoplasmic side of plasma membrane	GO:0009898	0.000532061
KEGG	Human papillomavirus infection	KEGG:05165	0.000542502
GO:BP	regulation of neuron apoptotic process	GO:0043523	0.000549461
GO:CC	supramolecular fiber	GO:0099512	0.000558756
GO:BP	defense response to protozoan	GO:0042832	0.000563725
GO:MF	protein tyrosine kinase activity	GO:0004713	0.000568358
TF	Factor: ZBED6; motif: NRRGCTCGCCNN	TF:M01598	0.000568497
TF	Factor: ZBED6; motif: NRRGCTCGCCNN; match class: 0	TF:M01598_0	0.000568497
KEGG	Human T-cell leukemia virus 1 infection	KEGG:05166	0.00057043
GO:BP	negative regulation of viral life cycle	GO:1903901	0.000574021
TF	Factor: NF-kappaB; motif: GGGAMTTYCC	TF:M00054	0.000583574
TF	Factor: NF-kappaB; motif: GGGAMTTYCC; match class: 0	TF:M00054_0	0.000583574
TF	Factor: Sp1; motif: NGGGGGCGGGGYN; match class: 1	TF:M00196_1	0.00058707
GO:BP	regulation of lipid metabolic process	GO:0019216	0.000600867
GO:BP	regulation of growth	GO:0040008	0.000613036
TF	Factor: EGR; motif: CGCCCCCGCNN; match class: 0	TF:M08878_0	0.000620255
TF	Factor: EGR; motif: CGCCCCCGCNN	TF:M08878	0.000620255
GO:BP	establishment of organelle localization	GO:0051656	0.000620771
GO:BP	negative regulation of defense response	GO:0031348	0.000623337
GO:CC	MHC class I peptide loading complex	GO:0042824	0.00062477
REAC	Adaptive Immune System	REAC:R-MMU-1280218	0.000624974
GO:BP	regulation of leukocyte chemotaxis	GO:0002688	0.000634905
GO:MF	ATP binding	GO:0005524	0.000638431
GO:BP	ion homeostasis	GO:0050801	0.000646671
GO:BP	regulation of ion transmembrane transport	GO:0034765	0.000649214
TF	Factor: E2F-4; motif: NTTTCSCGCC	TF:M07380	0.000653865
TF	Factor: E2F-4; motif: NTTTCSCGCC; match class: 0	TF:M07380_0	0.000653865
GO:BP	peptidyl-serine modification	GO:0018209	0.000656531
GO:CC	membrane part	GO:0044425	0.000658537
GO:BP	response to type I interferon	GO:0034340	0.000680763
GO:BP	sterol biosynthetic process	GO:0016126	0.000685574
GO:CC	membrane protein complex	GO:0098796	0.000687648
GO:BP	tissue remodeling	GO:0048771	0.000703653
GO:BP	neuron apoptotic process	GO:0051402	0.000708449
TF	Factor: RelA-p65; motif: GGGANTTTCCNN	TF:M03563	0.000716193
TF	Factor: RelA-p65; motif: GGGANTTTCCNN; match class: 0	TF:M03563_0	0.000716193
TF	Factor: E2F; motif: GGCGSG	TF:M00803	0.000730323
TF	Factor: E2F; motif: GGCGSG; match class: 0	TF:M00803_0	0.000730323
GO:BP	cellular metal ion homeostasis	GO:0006875	0.000735868
GO:BP	positive regulation of cell killing	GO:0031343	0.000739189
TF	Factor: EGR-1; motif: NGCGKGGGCGKNN	TF:M08996	0.000740398
TF	Factor: EGR-1; motif: NGCGKGGGCGKNN; match class: 0	TF:M08996_0	0.000740398
GO:CC	asymmetric synapse	GO:0032279	0.000753264
GO:BP	cellular chemical homeostasis	GO:0055082	0.000753809
GO:BP	positive regulation of lymphocyte activation	GO:0051251	0.00075752
TF	Factor: Sp1; motif: NNGGGGCGGGGNN; match class: 1	TF:M00932_1	0.000764726
GO:BP	peptidyl-serine phosphorylation	GO:0018105	0.000767533
KEGG	Inflammatory bowel disease (IBD)	KEGG:05321	0.000772848
GO:BP	steroid metabolic process	GO:0008202	0.000783574
KEGG	Hepatitis C	KEGG:05160	0.000792869
GO:BP	small molecule biosynthetic process	GO:0044283	0.000841632
GO:MF	peptide binding	GO:0042277	0.000844034
GO:BP	negative regulation of phosphorylation	GO:0042326	0.000847803
GO:BP	leukocyte homeostasis	GO:0001776	0.000865829
GO:BP	negative regulation of secretion	GO:0051048	0.000865971
REAC	Non-integrin membrane-ECM interactions	REAC:R-MMU-3000171	0.000873581
GO:BP	organic hydroxy compound biosynthetic process	GO:1901617	0.000886116
GO:BP	inorganic cation transmembrane transport	GO:0098662	0.000891764
GO:BP	regulation of T cell differentiation	GO:0045580	0.000902486
GO:BP	peptidyl-threonine modification	GO:0018210	0.000903417
GO:BP	regulation of leukocyte apoptotic process	GO:2000106	0.000911292
GO:CC	cortical cytoskeleton	GO:0030863	0.000934613
GO:BP	multi-multicellular organism process	GO:0044706	0.000953616
GO:MF	phosphotransferase activity, alcohol group as acceptor	GO:0016773	0.000957801
GO:CC	actin filament	GO:0005884	0.00095803
KEGG	B cell receptor signaling pathway	KEGG:04662	0.000971876
GO:BP	T cell activation involved in immune response	GO:0002286	0.000979561
KEGG	Relaxin signaling pathway	KEGG:04926	0.000987883
HP	Lymphadenopathy	HP:0002716	0.00102343
GO:BP	cation homeostasis	GO:0055080	0.00103525
GO:CC	endoplasmic reticulum part	GO:0044432	0.00105596
GO:CC	cell cortex part	GO:0044448	0.00105835
GO:BP	activation of protein kinase activity	GO:0032147	0.00107084
GO:BP	regulation of cellular response to growth factor stimulus	GO:0090287	0.00107084
GO:CC	MHC class I protein complex	GO:0042612	0.00107137
TF	Factor: Egr-1; motif: GCGGGGGCGG	TF:M01873	0.00107688
TF	Factor: Egr-1; motif: GCGGGGGCGG; match class: 0	TF:M01873_0	0.00107688
TF	Factor: Spz1; motif: DNNGGRGGGWWNNNN; match class: 1	TF:M00446_1	0.00107833
GO:CC	apical part of cell	GO:0045177	0.00108224
GO:BP	type 2 immune response	GO:0042092	0.00108399
GO:BP	interleukin-2 production	GO:0032623	0.00110553
TF	Factor: WT1; motif: CGCCCCCNCN; match class: 1	TF:M02036_1	0.00110942
GO:BP	cellular cation homeostasis	GO:0030003	0.00113374
WP	Cholesterol Biosynthesis	WP:WP103	0.00114652
GO:BP	viral life cycle	GO:0019058	0.00115959
GO:CC	filopodium	GO:0030175	0.00116856
GO:CC	postsynaptic density	GO:0014069	0.00117915
GO:BP	negative regulation of viral genome replication	GO:0045071	0.00120079
HP	Abnormal inflammatory response	HP:0012647	0.00120122
HP	Increased inflammatory response	HP:0012649	0.00120122
GO:CC	external side of plasma membrane	GO:0009897	0.00123679
GO:CC	symbiont-containing vacuole	GO:0020003	0.00125166
GO:BP	granulocyte activation	GO:0036230	0.00126404
HP	Unusual infection	HP:0032101	0.00126713
GO:BP	inorganic ion homeostasis	GO:0098771	0.00126967
GO:BP	antigen processing and presentation of exogenous antigen	GO:0019884	0.00127316
GO:BP	cellular ion homeostasis	GO:0006873	0.00133536
GO:BP	establishment of localization in cell	GO:0051649	0.00136087
GO:BP	negative regulation of secretion by cell	GO:1903531	0.00139907
GO:BP	inositol lipid-mediated signaling	GO:0048017	0.00142231
GO:BP	cell adhesion mediated by integrin	GO:0033627	0.00142493
TF	Factor: AP-2gamma; motif: GCCYNCRGSN; match class: 0	TF:M03811_0	0.00145417
TF	Factor: AP-2gamma; motif: GCCYNCRGSN	TF:M03811	0.00145417
GO:MF	TAP binding	GO:0046977	0.00145662
GO:BP	cellular response to oxidative stress	GO:0034599	0.00145898
GO:BP	cell-matrix adhesion	GO:0007160	0.00149918
GO:CC	distal axon	GO:0150034	0.00150065
GO:BP	protein-containing complex assembly	GO:0065003	0.00150956
TF	Factor: ZNF515; motif: GTGGGGGGTM; match class: 0	TF:M01231_0	0.00151992
TF	Factor: ZNF515; motif: GTGGGGGGTM	TF:M01231	0.00151992
GO:BP	behavior	GO:0007610	0.00156435
WP	Focal Adhesion	WP:WP85	0.00156456
GO:BP	positive regulation of receptor-mediated endocytosis	GO:0048260	0.00157238
GO:BP	regulation of wound healing	GO:0061041	0.00166094
GO:BP	cortical cytoskeleton organization	GO:0030865	0.00166243
GO:BP	positive regulation of interleukin-8 production	GO:0032757	0.00166243
GO:BP	negative regulation of leukocyte mediated immunity	GO:0002704	0.00166331
GO:BP	nitric oxide metabolic process	GO:0046209	0.00167172
GO:BP	second-messenger-mediated signaling	GO:0019932	0.00169814
GO:BP	negative regulation of cell-cell adhesion	GO:0022408	0.0017607
GO:CC	cytoplasmic vesicle part	GO:0044433	0.00176362
KEGG	Leukocyte transendothelial migration	KEGG:04670	0.00177473
GO:MF	SH3 domain binding	GO:0017124	0.00183548
GO:BP	positive regulation of interleukin-10 production	GO:0032733	0.00184607
GO:BP	response to protozoan	GO:0001562	0.00184607
GO:CC	Golgi apparatus	GO:0005794	0.00186632
TF	Factor: AP-2gamma; motif: GCCYNNGGS; match class: 1	TF:M00470_1	0.00187111
HP	Recurrent infections	HP:0002719	0.00200988
GO:BP	epithelium development	GO:0060429	0.00202969
GO:BP	cellular response to inorganic substance	GO:0071241	0.00207917
GO:BP	animal organ regeneration	GO:0031100	0.0020854
KEGG	Cell adhesion molecules (CAMs)	KEGG:04514	0.00208777
KEGG	Hepatitis B	KEGG:05161	0.00208777
GO:BP	cellular divalent inorganic cation homeostasis	GO:0072503	0.00210793
TF	Factor: ZBP89; motif: YCCYCCCCCM	TF:M01816	0.00211557
TF	Factor: ZBP89; motif: YCCYCCCCCM; match class: 0	TF:M01816_0	0.00211557
GO:BP	negative regulation of locomotion	GO:0040013	0.00211762
TF	Factor: CP2; motif: GCHCDAMCCAG	TF:M00072	0.00212587
TF	Factor: CP2; motif: GCHCDAMCCAG; match class: 0	TF:M00072_0	0.00212587
TF	Factor: AP-2gamma; motif: GCCYNNGGS	TF:M00470	0.00217495
TF	Factor: AP-2gamma; motif: GCCYNNGGS; match class: 0	TF:M00470_0	0.00217495
GO:BP	negative regulation of cell motility	GO:2000146	0.00217747
GO:BP	response to reactive oxygen species	GO:0000302	0.00217916
GO:BP	regulation of calcium ion transport	GO:0051924	0.00220215
REAC	Extracellular matrix organization	REAC:R-MMU-1474244	0.00221534
GO:BP	ameboidal-type cell migration	GO:0001667	0.00223623
GO:MF	phospholipase activity	GO:0004620	0.00224535
GO:BP	regulation of neurotransmitter levels	GO:0001505	0.00224646
TF	Factor: RREB-1; motif: CCCCAAACMMCCCC; match class: 1	TF:M00257_1	0.00228524
TF	Factor: IRF6; motif: NNNACTCYCGGKNNN; match class: 0	TF:M02874_0	0.0022881
TF	Factor: IRF6; motif: NNNACTCYCGGKNNN	TF:M02874	0.0022881
GO:BP	positive regulation of protein serine/threonine kinase activity	GO:0071902	0.00231021
TF	Factor: Egr-2; motif: GCGTGGGCGG; match class: 0	TF:M05494_0	0.00231445
TF	Factor: Egr-2; motif: GCGTGGGCGG	TF:M05494	0.00231445
GO:BP	alcohol metabolic process	GO:0006066	0.0023183
HP	Abnormality of B cell physiology	HP:0005372	0.00235772
TF	Factor: MAZ; motif: CCCTCCCYCYN	TF:M07297	0.00236008
TF	Factor: MAZ; motif: CCCTCCCYCYN; match class: 0	TF:M07297_0	0.00236008
GO:BP	platelet degranulation	GO:0002576	0.00238814
TF	Factor: MOVO-B; motif: GNGGGGG; match class: 1	TF:M01104_1	0.00239543
GO:BP	cellular response to peptide	GO:1901653	0.00244847
TF	Factor: CP2; motif: NNNNCCAGNCNN; match class: 0	TF:M07602_0	0.00245022
TF	Factor: CP2; motif: NNNNCCAGNCNN	TF:M07602	0.00245022
GO:MF	cytokine binding	GO:0019955	0.00245328
TF	Factor: Elf-1; motif: AGGAAG; match class: 1	TF:M01266_1	0.00249753
TF	Factor: PU.1; motif: AGGAAG; match class: 1	TF:M02031_1	0.00249753
GO:BP	lysosome localization	GO:0032418	0.00249975
GO:CC	intracellular organelle part	GO:0044446	0.00250997
TF	Factor: PU.1; motif: WGAGGAAG	TF:M00658	0.00253289
TF	Factor: PU.1; motif: WGAGGAAG; match class: 0	TF:M00658_0	0.00253289
GO:BP	ossification	GO:0001503	0.00254379
GO:BP	sterol metabolic process	GO:0016125	0.00254553
HP	Recurrent respiratory infections	HP:0002205	0.00255113
TF	Factor: PLAG1; motif: CCCCCKWNNNGGSCCC; match class: 0	TF:M01973_0	0.00256586
TF	Factor: PLAG1; motif: CCCCCKWNNNGGSCCC	TF:M01973	0.00256586
GO:BP	peptidyl-threonine phosphorylation	GO:0018107	0.0025738
GO:BP	regulation of viral life cycle	GO:1903900	0.00258165
GO:BP	response to oxidative stress	GO:0006979	0.00258401
GO:MF	kinase activity	GO:0016301	0.00262804
GO:BP	response to steroid hormone	GO:0048545	0.00263097
GO:BP	regulation of B cell proliferation	GO:0030888	0.00264315
GO:BP	regulation of intracellular transport	GO:0032386	0.0026679
WP	Serotonin and anxiety-related events	WP:WP2140	0.00267527
GO:BP	lipid biosynthetic process	GO:0008610	0.00269556
KEGG	Complement and coagulation cascades	KEGG:04610	0.00270274
GO:BP	regulation of GTPase activity	GO:0043087	0.00272117
GO:CC	glutamatergic synapse	GO:0098978	0.00273221
HP	Abnormal spleen morphology	HP:0025408	0.00275793
GO:CC	extrinsic component of cytoplasmic side of plasma membrane	GO:0031234	0.00278112
TF	Factor: Zic3; motif: NMCCCCCGGGGGGGN	TF:M02837	0.00278605
TF	Factor: Zic3; motif: NMCCCCCGGGGGGGN; match class: 0	TF:M02837_0	0.00278605
GO:BP	alpha-beta T cell differentiation	GO:0046632	0.00279334
GO:BP	cell morphogenesis involved in differentiation	GO:0000904	0.00280548
GO:BP	negative regulation of nitrogen compound metabolic process	GO:0051172	0.00282972
GO:BP	regulation of antigen receptor-mediated signaling pathway	GO:0050854	0.00289774
GO:BP	macrophage migration	GO:1905517	0.00289774
GO:BP	plasma membrane bounded cell projection morphogenesis	GO:0120039	0.00291072
GO:BP	phosphatidylinositol-mediated signaling	GO:0048015	0.00292044
GO:BP	response to hypoxia	GO:0001666	0.00297334
GO:CC	condensed nuclear chromosome, centromeric region	GO:0000780	0.00298113
GO:BP	mitotic nuclear division	GO:0140014	0.00302764
GO:MF	transferase activity, transferring phosphorus-containing groups	GO:0016772	0.00302906
GO:BP	negative regulation of toll-like receptor signaling pathway	GO:0034122	0.00308052
GO:BP	regulation of type 2 immune response	GO:0002828	0.00308052
GO:BP	positive regulation of GTPase activity	GO:0043547	0.00316128
GO:MF	histone kinase activity	GO:0035173	0.00316287
KEGG	Steroid biosynthesis	KEGG:00100	0.00317194
GO:CC	plasma membrane receptor complex	GO:0098802	0.00319023
GO:BP	response to antibiotic	GO:0046677	0.00327022
WP	Cholesterol metabolism (includes both Bloch and Kandutsch-Russell pathways)	WP:WP4346	0.00331059
HP	Abnormal immunoglobulin level	HP:0010701	0.00336385
TF	Factor: PU.1; motif: NNNNYYYACTTCCTCTTTY	TF:M01172	0.00336957
TF	Factor: PU.1; motif: NNNNYYYACTTCCTCTTTY; match class: 0	TF:M01172_0	0.00336957
GO:BP	regulation of endothelial cell proliferation	GO:0001936	0.0033869
GO:BP	regulation of alpha-beta T cell differentiation	GO:0046637	0.00339481
GO:BP	glial cell migration	GO:0008347	0.00339481
GO:BP	microtubule cytoskeleton organization involved in mitosis	GO:1902850	0.0034549
TF	Factor: LRF; motif: GGGGKYNNB	TF:M01100	0.00345809
TF	Factor: LRF; motif: GGGGKYNNB; match class: 0	TF:M01100_0	0.00345809
TF	Factor: Ikaros; motif: TGGGAGN; match class: 0	TF:M07260_0	0.00345875
TF	Factor: Ikaros; motif: TGGGAGN	TF:M07260	0.00345875
GO:BP	positive regulation of cellular component biogenesis	GO:0044089	0.00347678
TF	Factor: P50; motif: GGRRANTCCCNN; match class: 0	TF:M03557_0	0.00357821
TF	Factor: P50; motif: GGRRANTCCCNN	TF:M03557	0.00357821
GO:MF	collagen binding	GO:0005518	0.00365731
GO:BP	muscle structure development	GO:0061061	0.00371312
GO:BP	T cell differentiation involved in immune response	GO:0002292	0.00371976
GO:BP	positive regulation of interferon-gamma production	GO:0032729	0.00371976
GO:CC	integrin complex	GO:0008305	0.00373261
TF	Factor: ZF5; motif: GYCGCGCARNGCNN	TF:M02933	0.00374298
TF	Factor: ZF5; motif: GYCGCGCARNGCNN; match class: 0	TF:M02933_0	0.00374298
TF	Factor: Zic2; motif: NMCCCCCGGGGGGGN	TF:M02836	0.00376444
TF	Factor: Zic2; motif: NMCCCCCGGGGGGGN; match class: 0	TF:M02836_0	0.00376444
GO:BP	interleukin-10 production	GO:0032613	0.00378261
HP	Recurrent bacterial infections	HP:0002718	0.0038162
HP	Autoimmune antibody positivity	HP:0030057	0.00381922
GO:BP	cholesterol metabolic process	GO:0008203	0.00383034
GO:CC	condensed chromosome kinetochore	GO:0000777	0.00387394
GO:BP	CD4-positive, alpha-beta T cell differentiation	GO:0043367	0.0038766
GO:BP	reactive nitrogen species metabolic process	GO:2001057	0.00388718
GO:BP	cell projection morphogenesis	GO:0048858	0.00394402
KEGG	Cytokine-cytokine receptor interaction	KEGG:04060	0.00399349
GO:BP	actomyosin structure organization	GO:0031032	0.00401275
GO:BP	osteoblast differentiation	GO:0001649	0.00401275
TF	Factor: SREBP-1; motif: CACSCCA; match class: 0	TF:M00749_0	0.00408366
TF	Factor: SREBP-1; motif: CACSCCA	TF:M00749	0.00408366
GO:BP	divalent inorganic cation homeostasis	GO:0072507	0.00413285
GO:CC	extracellular membrane-bounded organelle	GO:0065010	0.00413376
GO:CC	inflammasome complex	GO:0061702	0.00413376
GO:MF	Rho GTPase binding	GO:0017048	0.00416883
GO:BP	steroid biosynthetic process	GO:0006694	0.00439333
GO:BP	catabolic process	GO:0009056	0.00440763
GO:BP	negative regulation of cell differentiation	GO:0045596	0.00443334
GO:BP	cellular response to extracellular stimulus	GO:0031668	0.00452874
GO:BP	sister chromatid segregation	GO:0000819	0.00455441
GO:CC	synaptic membrane	GO:0097060	0.0045754
GO:BP	mitotic sister chromatid segregation	GO:0000070	0.00462334
GO:CC	cytoskeletal part	GO:0044430	0.00465875
GO:BP	cognition	GO:0050890	0.00467278
GO:MF	phospholipid binding	GO:0005543	0.0047377
GO:BP	eosinophil migration	GO:0072677	0.00484452
GO:BP	response to oxygen levels	GO:0070482	0.00488186
TF	Factor: LF-A1; motif: GGGSTCWR; match class: 1	TF:M00646_1	0.0049473
GO:BP	neutrophil activation	GO:0042119	0.00499443
GO:BP	regulation of receptor-mediated endocytosis	GO:0048259	0.00505776
GO:CC	early endosome	GO:0005769	0.00508338
GO:CC	podosome	GO:0002102	0.00522591
GO:MF	extracellular matrix binding	GO:0050840	0.00529405
GO:BP	positive regulation of interleukin-1 beta production	GO:0032731	0.00533516
GO:MF	TAP complex binding	GO:0062061	0.00544185
HP	Autoimmunity	HP:0002960	0.00596528
TF	Factor: SREBP-1; motif: CACSCCA; match class: 1	TF:M00749_1	0.00605045
TF	Factor: NGFI-C; motif: WTGCGTGGGYGG; match class: 0	TF:M00244_0	0.00607914
TF	Factor: NGFI-C; motif: WTGCGTGGGYGG	TF:M00244	0.00607914
GO:BP	response to alcohol	GO:0097305	0.00608543
TF	Factor: ZN451; motif: CKGGGGGG; match class: 0	TF:M06457_0	0.00609298
TF	Factor: ZN451; motif: CKGGGGGG	TF:M06457	0.00609298
TF	Factor: CP2; motif: NNNNCCAGNCNN; match class: 1	TF:M07602_1	0.0061151
HP	Abnormal lymphocyte physiology	HP:0031409	0.00613453
GO:BP	positive regulation of protein complex assembly	GO:0031334	0.0061925
GO:BP	female pregnancy	GO:0007565	0.0061925
GO:BP	positive regulation of I-kappaB kinase/NF-kappaB signaling	GO:0043123	0.0062429
GO:BP	regulation of supramolecular fiber organization	GO:1902903	0.00627904
GO:BP	myeloid dendritic cell activation	GO:0001773	0.00651893
TF	Factor: SMAD5; motif: GSGGCAGM; match class: 1	TF:M03846_1	0.00654926
GO:BP	regulation of T cell mediated immunity	GO:0002709	0.00665375
TF	Factor: Sp1; motif: NGGGGCGGGGN; match class: 1	TF:M07395_1	0.00676826
GO:BP	nitrogen compound metabolic process	GO:0006807	0.00697169
GO:BP	regulation of interleukin-10 production	GO:0032653	0.00699316
GO:BP	lipopolysaccharide-mediated signaling pathway	GO:0031663	0.00699316
KEGG	ECM-receptor interaction	KEGG:04512	0.00721315
GO:BP	neuron projection morphogenesis	GO:0048812	0.00736498
GO:BP	positive regulation of alpha-beta T cell differentiation	GO:0046638	0.00738322
TF	Factor: NF-kappaB; motif: GGGAMTTYCC; match class: 1	TF:M00054_1	0.0073864
HP	Recurrent skin infections	HP:0001581	0.00739063
GO:MF	lipid binding	GO:0008289	0.0074375
HP	Myositis	HP:0100614	0.00745835
GO:BP	regulation of response to wounding	GO:1903034	0.00746552
GO:BP	interferon-alpha production	GO:0032607	0.0075145
GO:BP	positive regulation of mononuclear cell migration	GO:0071677	0.0075145
GO:BP	regulation of interleukin-6 biosynthetic process	GO:0045408	0.0075145
GO:BP	stress-activated protein kinase signaling cascade	GO:0031098	0.00752332
GO:BP	stress-activated MAPK cascade	GO:0051403	0.0076269
GO:BP	negative regulation of hydrolase activity	GO:0051346	0.00774756
KEGG	Apelin signaling pathway	KEGG:04371	0.00783562
TF	Factor: ZAC; motif: KGGGCCR; match class: 0	TF:M05547_0	0.00786517
TF	Factor: ZAC; motif: KGGGCCR	TF:M05547	0.00786517
TF	Factor: IRF; motif: NNGAAANTGAAANN; match class: 1	TF:M08887_1	0.00789407
GO:BP	response to decreased oxygen levels	GO:0036293	0.00789696
GO:BP	negative regulation of cell migration	GO:0030336	0.00812725
GO:MF	nucleoside-triphosphatase regulator activity	GO:0060589	0.00831284
GO:BP	secondary alcohol metabolic process	GO:1902652	0.00838039
GO:CC	late endosome	GO:0005770	0.00844045
GO:BP	learning or memory	GO:0007611	0.00844724
GO:BP	organic substance catabolic process	GO:1901575	0.00873297
GO:BP	regulation of MAP kinase activity	GO:0043405	0.00893545
GO:BP	antigen processing and presentation of exogenous peptide antigen via MHC class I	GO:0042590	0.00895592
GO:MF	extracellular matrix structural constituent	GO:0005201	0.00897415
GO:MF	amide binding	GO:0033218	0.00899344
GO:BP	negative regulation of cellular component movement	GO:0051271	0.00900011
GO:CC	host cell part	GO:0033643	0.00915517
REAC	Integrin cell surface interactions	REAC:R-MMU-216083	0.00922436
HP	Abnormal immune system morphology	HP:0032251	0.00932966
TF	Factor: E2A; motif: NRMCASCTGCNNN	TF:M02088	0.00941314
TF	Factor: E2A; motif: NRMCASCTGCNNN; match class: 0	TF:M02088_0	0.00941314
GO:MF	phospholipase C activity	GO:0004629	0.00941334
GO:MF	phospholipase binding	GO:0043274	0.00941334
GO:MF	phosphatidylinositol phospholipase C activity	GO:0004435	0.00941334
GO:BP	endothelial cell proliferation	GO:0001935	0.00951495
GO:CC	endoplasmic reticulum membrane	GO:0005789	0.00957106
GO:BP	reactive oxygen species biosynthetic process	GO:1903409	0.00957896
GO:BP	response to interleukin-1	GO:0070555	0.0096833
TF	Factor: LF-A1; motif: GGGSTCWR; match class: 0	TF:M00646_0	0.00980404
TF	Factor: LF-A1; motif: GGGSTCWR	TF:M00646	0.00980404
GO:BP	cholesterol biosynthetic process	GO:0006695	0.00981022
GO:BP	regulation of CD4-positive, alpha-beta T cell differentiation	GO:0043370	0.00981022
GO:BP	regulation of erythrocyte differentiation	GO:0045646	0.00981022
GO:CC	protein complex involved in cell adhesion	GO:0098636	0.00981611
GO:BP	cellular response to metal ion	GO:0071248	0.00987619
REAC	Dectin-2 family	REAC:R-MMU-5621480	0.00991667
TF	Factor: c-Myc:Max; motif: GCCAYGYGSN	TF:M00322	0.0100741
TF	Factor: c-Myc:Max; motif: GCCAYGYGSN; match class: 0	TF:M00322_0	0.0100741
GO:BP	regulation of mitotic cell cycle	GO:0007346	0.0100776
GO:BP	positive regulation of wound healing	GO:0090303	0.010272
REAC	Collagen formation	REAC:R-MMU-1474290	0.0102882
HP	Systemic lupus erythematosus	HP:0002725	0.0104131
GO:BP	regulation of system process	GO:0044057	0.010479
TF	Factor: EGR1; motif: NNNNGAGTGGGANNNN; match class: 0	TF:M02848_0	0.0104832
TF	Factor: EGR1; motif: NNNNGAGTGGGANNNN	TF:M02848	0.0104832
GO:BP	regulation of cysteine-type endopeptidase activity	GO:2000116	0.0104977
KEGG	Transcriptional misregulation in cancer	KEGG:05202	0.0105426
GO:BP	signal release	GO:0023061	0.0106546
GO:CC	kinetochore	GO:0000776	0.010655
TF	Factor: ZF5; motif: GYCGCGCARNGCNN; match class: 1	TF:M02933_1	0.010703
GO:MF	phosphatidylinositol binding	GO:0035091	0.0107227
GO:CC	actin filament bundle	GO:0032432	0.0109119
GO:CC	polymeric cytoskeletal fiber	GO:0099513	0.0109473
GO:CC	plasma membrane raft	GO:0044853	0.0110545
GO:BP	positive regulation of macrophage activation	GO:0043032	0.0110809
GO:BP	response to interferon-alpha	GO:0035455	0.0110809
GO:BP	interleukin-6 biosynthetic process	GO:0042226	0.0110809
REAC	Cytokine Signaling in Immune system	REAC:R-MMU-1280215	0.0110839
GO:MF	protein domain specific binding	GO:0019904	0.0112149
TF	Factor: GKLF; motif: GCCMCRCCCNNN; match class: 1	TF:M01588_1	0.0112355
GO:BP	positive regulation of monocyte chemotaxis	GO:0090026	0.0112744
GO:BP	negative regulation of macromolecule metabolic process	GO:0010605	0.0113692
TF	Factor: AP-2alpha; motif: GCCNNNRGS; match class: 0	TF:M00469_0	0.0114329
TF	Factor: AP-2alpha; motif: GCCNNNRGS	TF:M00469	0.0114329
GO:BP	apoptotic signaling pathway	GO:0097190	0.0114371
TF	Factor: Tfap2a; motif: TGCCCYNRGGGCA; match class: 0	TF:M04157_0	0.0115585
TF	Factor: Tfap2a; motif: TGCCCYNRGGGCA	TF:M04157	0.0115585
TF	Factor: BTEB2; motif: RGGGNGKGGN; match class: 1	TF:M07277_1	0.0117952
REAC	Rho GTPase cycle	REAC:R-MMU-194840	0.0119347
REAC	MHC class II antigen presentation	REAC:R-MMU-2132295	0.0119429
GO:CC	midbody	GO:0030496	0.0120652
GO:BP	cellular calcium ion homeostasis	GO:0006874	0.0121713
GO:CC	chromosome, centromeric region	GO:0000775	0.0122922
TF	Factor: Sp1; motif: GGGGCGGGGC; match class: 1	TF:M00931_1	0.0125812
TF	Factor: c-Ets-2; motif: CTTCCTG; match class: 1	TF:M01207_1	0.0126725
TF	Factor: Elk-1; motif: CTTCCKG; match class: 1	TF:M07252_1	0.0126725
GO:CC	cytoplasmic region	GO:0099568	0.0128065
GO:BP	positive regulation of developmental growth	GO:0048639	0.0128768
TF	Factor: SMAD5; motif: GSGGCAGM; match class: 0	TF:M03846_0	0.0128795
TF	Factor: SMAD5; motif: GSGGCAGM	TF:M03846	0.0128795
GO:BP	positive regulation of CD4-positive, alpha-beta T cell activation	GO:2000516	0.0129679
GO:BP	erythrocyte homeostasis	GO:0034101	0.0130374
GO:BP	lipid storage	GO:0019915	0.0130909
GO:BP	regulation of cell cycle process	GO:0010564	0.0132607
TF	Factor: MYF6; motif: NNNRACAGNCNCNCC; match class: 1	TF:M02885_1	0.0132717
HP	Abnormality of the spleen	HP:0001743	0.0133855
HP	Liver abscess	HP:0100523	0.013513
TF	Factor: Egr-1; motif: GCGGGGGCGG; match class: 1	TF:M07354_1	0.013523
GO:BP	cellular response to chemokine	GO:1990869	0.0135427
GO:BP	response to chemokine	GO:1990868	0.0135427
TF	Factor: SMAD4; motif: GKSRKKCAGMCANCY; match class: 1	TF:M00733_1	0.0135932
GO:BP	receptor metabolic process	GO:0043112	0.0138948
HP	Splenomegaly	HP:0001744	0.0139203
GO:MF	phosphoric diester hydrolase activity	GO:0008081	0.0139811
GO:BP	cellular response to transforming growth factor beta stimulus	GO:0071560	0.0143296
TF	Factor: Ets1; motif: NCCACTTCCTGTNNN	TF:M07211	0.0143916
TF	Factor: Ets1; motif: NCCACTTCCTGTNNN; match class: 0	TF:M07211_0	0.0143916
GO:BP	collagen metabolic process	GO:0032963	0.0143967
REAC	Caspase activation via Death Receptors in the presence of ligand	REAC:R-MMU-140534	0.0144383
GO:BP	tissue morphogenesis	GO:0048729	0.0144615
GO:BP	regulation of B cell receptor signaling pathway	GO:0050855	0.0146086
GO:BP	antigen processing and presentation of peptide antigen via MHC class II	GO:0002495	0.0146086
GO:BP	positive regulation of interleukin-6 biosynthetic process	GO:0045410	0.0146086
GO:BP	negative regulation of response to biotic stimulus	GO:0002832	0.0147806
GO:BP	positive regulation of endothelial cell proliferation	GO:0001938	0.0147806
GO:BP	glial cell development	GO:0021782	0.014912
GO:BP	natural killer cell mediated cytotoxicity	GO:0042267	0.0150673
GO:BP	protein complex oligomerization	GO:0051259	0.0152131
GO:MF	chemokine activity	GO:0008009	0.0156249
TF	Factor: NF-kappaB; motif: GGGRATTTCC; match class: 1	TF:M00052_1	0.0157266
GO:MF	cytokine receptor binding	GO:0005126	0.0158513
TF	Factor: MZF-1; motif: TGGGGAR; match class: 1	TF:M01733_1	0.0158697
GO:CC	postsynaptic cytoskeleton	GO:0099571	0.0160315
GO:BP	positive regulation of interferon-beta production	GO:0032728	0.0160409
GO:BP	organelle localization	GO:0051640	0.0160844
GO:BP	urogenital system development	GO:0001655	0.0161936
GO:BP	cellular lipid metabolic process	GO:0044255	0.0162371
GO:BP	neurotransmitter transport	GO:0006836	0.0164592
GO:CC	nuclear outer membrane-endoplasmic reticulum membrane network	GO:0042175	0.0165542
GO:CC	extrinsic component of plasma membrane	GO:0019897	0.0166313
GO:CC	neuron projection terminus	GO:0044306	0.0167038
KEGG	Regulation of actin cytoskeleton	KEGG:04810	0.0167127
GO:BP	negative regulation of cell development	GO:0010721	0.0167169
GO:BP	interferon-beta production	GO:0032608	0.0168773
TF	Factor: Egr; motif: GTGGGSGCRRS; match class: 0	TF:M00807_0	0.0173111
TF	Factor: Egr; motif: GTGGGSGCRRS	TF:M00807	0.0173111
GO:BP	response to extracellular stimulus	GO:0009991	0.017347
REAC	Assembly of collagen fibrils and other multimeric structures	REAC:R-MMU-2022090	0.0174105
GO:CC	host cell cytoplasm part	GO:0033655	0.0175176
GO:CC	host cell cytoplasm	GO:0030430	0.0175176
GO:CC	immunological synapse	GO:0001772	0.0175297
GO:BP	negative regulation of neuron apoptotic process	GO:0043524	0.0176902
GO:CC	extracellular matrix component	GO:0044420	0.0177759
GO:BP	superoxide anion generation	GO:0042554	0.0179178
GO:BP	type I interferon signaling pathway	GO:0060337	0.0180072
GO:BP	dendritic cell differentiation	GO:0097028	0.0180072
TF	Factor: ELK-1; motif: ACCGGAWRTN; match class: 0	TF:M01981_0	0.0182884
TF	Factor: ELK-1; motif: ACCGGAWRTN	TF:M01981	0.0182884
HP	Recurrent bacterial skin infections	HP:0005406	0.0182892
GO:BP	gland development	GO:0048732	0.0183337
GO:BP	positive regulation of leukocyte degranulation	GO:0043302	0.0183481
GO:BP	positive regulation of blood coagulation	GO:0030194	0.0183481
GO:BP	detection of biotic stimulus	GO:0009595	0.0183481
GO:BP	regulation of monocyte chemotaxis	GO:0090025	0.0183481
GO:BP	positive regulation of hemostasis	GO:1900048	0.0183481
GO:MF	growth factor binding	GO:0019838	0.018438
GO:BP	regulation of mitotic cell cycle phase transition	GO:1901990	0.0186658
TF	Factor: c-Rel; motif: SGGRNTTTCC; match class: 0	TF:M00053_0	0.0187516
TF	Factor: c-Rel; motif: SGGRNTTTCC	TF:M00053	0.0187516
KEGG	Cytosolic DNA-sensing pathway	KEGG:04623	0.0188879
GO:MF	lipase activity	GO:0016298	0.0189074
GO:BP	mitotic cell cycle phase transition	GO:0044772	0.0189491
GO:CC	non-membrane-bounded organelle	GO:0043228	0.0191503
GO:CC	MHC class II protein complex	GO:0042613	0.0191829
TF	Factor: c-Rel; motif: NGGGAATYTCCN	TF:M03545	0.0191951
TF	Factor: c-Rel; motif: NGGGAATYTCCN; match class: 0	TF:M03545_0	0.0191951
GO:BP	regulation of interleukin-2 production	GO:0032663	0.0191958
HP	Recurrent Aspergillus infections	HP:0002724	0.0198905
HP	Impaired oxidative burst	HP:0003203	0.0198905
HP	Pulmonary artery aneurysm	HP:0004937	0.0198905
TF	Factor: VDR; motif: GGGKNARNRRGGWSA; match class: 1	TF:M00444_1	0.0199271
TF	Factor: RelA-p65; motif: GGGANTTTCCNN; match class: 1	TF:M03563_1	0.0199594
GO:BP	cellular response to mechanical stimulus	GO:0071260	0.0201174
GO:BP	regulation of blood coagulation	GO:0030193	0.0201174
GO:BP	positive regulation of proteolysis	GO:0045862	0.0201276
HP	Discoid lupus rash	HP:0007417	0.020281
HP	Abnormal leukocyte morphology	HP:0001881	0.020849
HP	Abnormal cellular immune system morphology	HP:0010987	0.020849
TF	Factor: Nrf2; motif: NNTGACTCAGCAN; match class: 0	TF:M07265_0	0.0212622
TF	Factor: Nrf2; motif: NNTGACTCAGCAN	TF:M07265	0.0212622
GO:BP	protein autophosphorylation	GO:0046777	0.0213758
GO:BP	macromolecule metabolic process	GO:0043170	0.0216348
GO:BP	response to transforming growth factor beta	GO:0071559	0.0217801
GO:BP	secondary alcohol biosynthetic process	GO:1902653	0.0218704
GO:BP	neurotransmitter biosynthetic process	GO:0042136	0.022403
KEGG	Staphylococcus aureus infection	KEGG:05150	0.0225749
KEGG	Cell cycle	KEGG:04110	0.0228554
TF	Factor: SP1; motif: GGGGYGGGGNS; match class: 1	TF:M01303_1	0.0230101
GO:BP	renal system development	GO:0072001	0.0231457
HP	Abnormal oral mucosa morphology	HP:0011830	0.0234133
GO:BP	receptor internalization	GO:0031623	0.0235477
GO:CC	Schaffer collateral - CA1 synapse	GO:0098685	0.0235801
GO:CC	intracellular non-membrane-bounded organelle	GO:0043232	0.0235998
GO:MF	laminin binding	GO:0043236	0.02368
GO:BP	response to corticosteroid	GO:0031960	0.0237274
TF	Factor: CKROX; motif: SCCCTCCCC; match class: 1	TF:M01175_1	0.0237768
KEGG	Antigen processing and presentation	KEGG:04612	0.023907
TF	Factor: Zic2; motif: NMCCCCCGGGGGGGN; match class: 1	TF:M02836_1	0.023967
GO:CC	host cell	GO:0043657	0.0240246
GO:CC	host cellular component	GO:0018995	0.0240246
GO:BP	developmental growth	GO:0048589	0.0242386
GO:BP	entry into host cell	GO:0030260	0.0243799
GO:BP	entry into host	GO:0044409	0.0243799
GO:BP	regulation of hemostasis	GO:1900046	0.0243799
GO:BP	defense response to bacterium	GO:0042742	0.0245531
TF	Factor: PLAG1; motif: CCCCCKWNNNGGSCCC; match class: 1	TF:M01973_1	0.0245565
HP	Skin rash	HP:0000988	0.0246796
WP	Integrin-mediated Cell Adhesion	WP:WP6	0.0247442
GO:CC	actin-based cell projection	GO:0098858	0.0249635
REAC	Antigen processing-Cross presentation	REAC:R-MMU-1236975	0.025098
GO:MF	ion channel binding	GO:0044325	0.0251802
TF	Factor: Sp3; motif: ASMCTTGGGSRGGG; match class: 1	TF:M00665_1	0.0251909
GO:BP	positive regulation of protein localization to early endosome	GO:1902966	0.0251919
GO:BP	positive regulation of homotypic cell-cell adhesion	GO:0034112	0.0251919
GO:BP	regulation of protein localization to early endosome	GO:1902965	0.0251919
GO:BP	regulation of tyrosine phosphorylation of STAT protein	GO:0042509	0.0252991
GO:BP	central nervous system development	GO:0007417	0.0255962
GO:BP	positive regulation of nucleobase-containing compound metabolic process	GO:0045935	0.0256666
GO:BP	cell part morphogenesis	GO:0032990	0.0257034
GO:BP	response to acid chemical	GO:0001101	0.0258078
GO:BP	immunological synapse formation	GO:0001771	0.0258186
GO:BP	glial cell differentiation	GO:0010001	0.0259843
TF	Factor: AP2; motif: GCCYGSGGSN	TF:M08867	0.0262243
TF	Factor: AP2; motif: GCCYGSGGSN; match class: 0	TF:M08867_0	0.0262243
GO:MF	beta-2-microglobulin binding	GO:0030881	0.0263154
GO:CC	myelin sheath	GO:0043209	0.0264834
TF	Factor: TCFAP2C; motif: NNGCCCNAGGGCWN; match class: 0	TF:M02925_0	0.0265269
TF	Factor: TCFAP2C; motif: NNGCCCNAGGGCWN	TF:M02925	0.0265269
GO:BP	protein kinase B signaling	GO:0043491	0.0267639
REAC	Activation of the pre-replicative complex	REAC:R-MMU-68962	0.0270046
REAC	TRIF-mediated programmed cell death	REAC:R-MMU-2562578	0.027187
GO:BP	regulation of interferon-alpha production	GO:0032647	0.027231
GO:BP	tolerance induction	GO:0002507	0.027231
TF	Factor: Klf17; motif: NGGGCGG; match class: 0	TF:M05407_0	0.0276501
TF	Factor: Klf17; motif: NGGGCGG	TF:M05407	0.0276501
HP	Abnormal macrophage morphology	HP:0004311	0.0277831
REAC	MyD88 dependent cascade initiated on endosome	REAC:R-MMU-975155	0.0278388
REAC	Toll Like Receptor 7/8 (TLR7/8) Cascade	REAC:R-MMU-168181	0.0278388
GO:BP	regulation of cation transmembrane transport	GO:1904062	0.0278493
GO:MF	peptidase regulator activity	GO:0061134	0.0280363
GO:BP	T cell activation via T cell receptor contact with antigen bound to MHC molecule on antigen presenting cell	GO:0002291	0.0280871
GO:BP	calcium ion homeostasis	GO:0055074	0.0281029
REAC	Signaling by Interleukins	REAC:R-MMU-449147	0.0288231
WP	Inflammatory Response Pathway	WP:WP458	0.0288671
GO:BP	positive regulation of interferon-alpha production	GO:0032727	0.0291886
GO:BP	regulation of viral genome replication	GO:0045069	0.0295469
GO:CC	apical plasma membrane	GO:0016324	0.0298227
GO:BP	morphogenesis of an epithelium	GO:0002009	0.0299119
GO:BP	positive regulation of calcium ion transport	GO:0051928	0.0301725
TF	Factor: E12; motif: RRCAGGTGNCV; match class: 0	TF:M00693_0	0.0301906
TF	Factor: E12; motif: RRCAGGTGNCV	TF:M00693	0.0301906
GO:BP	natural killer cell mediated immunity	GO:0002228	0.0305745
GO:BP	regulation of protein localization to endosome	GO:1905666	0.0307128
GO:BP	positive regulation of production of molecular mediator of immune response	GO:0002702	0.0309258
TF	Factor: P50; motif: GGRRANTCCCNN; match class: 1	TF:M03557_1	0.0310157
GO:BP	cellular response to type I interferon	GO:0071357	0.0313077
GO:BP	regulation of lymphocyte migration	GO:2000401	0.031381
GO:BP	viral genome replication	GO:0019079	0.0315767
GO:CC	host intracellular part	GO:0033646	0.0316068
GO:CC	host intracellular region	GO:0043656	0.0316068
GO:CC	postsynaptic membrane	GO:0045211	0.0318264
GO:BP	positive regulation of neutrophil migration	GO:1902624	0.0319852
GO:BP	regulation of alpha-beta T cell proliferation	GO:0046640	0.0319852
HP	Gastrointestinal inflammation	HP:0004386	0.0325179
TF	Factor: RNF96; motif: BCCCGCRGCC; match class: 0	TF:M01199_0	0.0328374
TF	Factor: RNF96; motif: BCCCGCRGCC	TF:M01199	0.0328374
GO:BP	positive regulation of epithelial cell migration	GO:0010634	0.0329391
GO:CC	protein-containing complex	GO:0032991	0.033134
GO:BP	positive regulation of transcription, DNA-templated	GO:0045893	0.033305
GO:BP	organelle organization	GO:0006996	0.033537
MIRNA	mmu-miR-155-5p	MIRNA:mmu-miR-155-5p	0.0336575
KEGG	Natural killer cell mediated cytotoxicity	KEGG:04650	0.0338672
GO:BP	lipid catabolic process	GO:0016042	0.0339664
REAC	Cholesterol biosynthesis	REAC:R-MMU-191273	0.0342318
GO:BP	regulation of coagulation	GO:0050818	0.0354066
GO:MF	proximal promoter sequence-specific DNA binding	GO:0000987	0.0354923
GO:BP	positive regulation of growth	GO:0045927	0.0357608
HP	Subcutaneous hemorrhage	HP:0001933	0.0361294
REAC	Toll Like Receptor 4 (TLR4) Cascade	REAC:R-MMU-166016	0.0365593
GO:BP	transforming growth factor beta receptor signaling pathway	GO:0007179	0.0371877
GO:BP	nitric oxide biosynthetic process	GO:0006809	0.0375343
GO:CC	axon terminus	GO:0043679	0.0378993
WP	DNA Replication	WP:WP150	0.0387646
REAC	G-protein beta:gamma signalling	REAC:R-MMU-397795	0.0387647
GO:CC	mast cell granule	GO:0042629	0.0389002
GO:MF	small GTPase binding	GO:0031267	0.0389331
TF	Factor: IRF6; motif: NNNACTCYCGGKNNN; match class: 1	TF:M02874_1	0.0391966
GO:BP	positive regulation of coagulation	GO:0050820	0.0395846
GO:BP	regulation of tumor necrosis factor biosynthetic process	GO:0042534	0.0395846
GO:BP	tumor necrosis factor biosynthetic process	GO:0042533	0.0395846
TF	Factor: AP-4; motif: RNCAGCTGC; match class: 1	TF:M00927_1	0.0399625
GO:CC	presynapse	GO:0098793	0.0401205
GO:BP	T-helper 1 type immune response	GO:0042088	0.0407324
TF	Factor: Sp1; motif: GGGGCGGGGT; match class: 1	TF:M00008_1	0.0412527
GO:BP	cellular response to interleukin-1	GO:0071347	0.0422664
GO:BP	platelet activation	GO:0030168	0.0424396
GO:BP	regulation of stress-activated protein kinase signaling cascade	GO:0070302	0.0429029
KEGG	MAPK signaling pathway	KEGG:04010	0.0432965
GO:BP	icosanoid biosynthetic process	GO:0046456	0.0439795
GO:BP	positive regulation of multicellular organism growth	GO:0040018	0.0439795
GO:BP	astrocyte development	GO:0014002	0.0439795
GO:BP	regulation of humoral immune response	GO:0002920	0.0441647
GO:BP	regulation of superoxide metabolic process	GO:0090322	0.0441647
KEGG	Malaria	KEGG:05144	0.0442508
GO:MF	chemokine receptor binding	GO:0042379	0.044935
TF	Factor: SREBP-2; motif: NNGYCACNNSMN	TF:M01177	0.0450716
TF	Factor: SREBP-2; motif: NNGYCACNNSMN; match class: 0	TF:M01177_0	0.0450716
GO:BP	tyrosine phosphorylation of STAT protein	GO:0007260	0.045437
GO:BP	viral entry into host cell	GO:0046718	0.045437
GO:BP	cellular response to peptide hormone stimulus	GO:0071375	0.0458461
TF	Factor: Egr1; motif: NCCGCCCCCGCANN; match class: 0	TF:M02744_0	0.0468667
TF	Factor: Egr1; motif: NCCGCCCCCGCANN	TF:M02744	0.0468667
KEGG	Gastric acid secretion	KEGG:04971	0.0468781
TF	Factor: NF-1B; motif: KCCAGANWN; match class: 0	TF:M08825_0	0.0470851
TF	Factor: NF-1B; motif: KCCAGANWN	TF:M08825	0.0470851
GO:BP	homotypic cell-cell adhesion	GO:0034109	0.0473327
GO:BP	carboxylic acid metabolic process	GO:0019752	0.0478022
TF	Factor: Spi-B; motif: ASNGGAASTN; match class: 0	TF:M02041_0	0.0479411
TF	Factor: Spi-B; motif: ASNGGAASTN	TF:M02041	0.0479411
TF	Factor: CP2; motif: GCHCDAMCCAG; match class: 1	TF:M00072_1	0.0481005
GO:BP	substrate adhesion-dependent cell spreading	GO:0034446	0.0482098
GO:MF	glycosaminoglycan binding	GO:0005539	0.0485521
GO:CC	extracellular exosome	GO:0070062	0.0491951
GO:CC	actomyosin	GO:0042641	0.0492211
HP	Respiratory tract infection	HP:0011947	0.0495288
GO:CC	ripoptosome	GO:0097342	0.0497191
GO:CC	chromosome passenger complex	GO:0032133	0.0497191
CORUM	PLC-gamma-2-Lab-Blnk complex, BCR stimulated	CORUM:2900	0.0499733
CORUM	Itga-Itgb1-Ppap2b complex	CORUM:2386	0.0499733
CORUM	Dock8-Wipf1-Was complex	CORUM:6214	0.0499733

## Sheet: SHAM_PBS.3WK
source	term_name	term_id	adjusted_p_value__SHAM_PBS.3WK
GO:BP	positive regulation of neurofibrillary tangle assembly	GO:1902998	0.00211628
GO:BP	neurofibrillary tangle assembly	GO:1902988	0.00634445
GO:BP	regulation of neurofibrillary tangle assembly	GO:1902996	0.00634445
GO:BP	negative regulation of amyloid fibril formation	GO:1905907	0.0126801
GO:CC	extracellular region part	GO:0044421	0.0145891
GO:BP	regulation of multicellular organismal process	GO:0051239	0.0159669
KEGG	Complement and coagulation cascades	KEGG:04610	0.021181
GO:CC	extracellular region	GO:0005576	0.0213323
GO:CC	sarcoplasm	GO:0016528	0.0231208
GO:MF	MAP kinase tyrosine/serine/threonine phosphatase activity	GO:0017017	0.0286734
GO:CC	side of membrane	GO:0098552	0.0291458
GO:BP	response to external stimulus	GO:0009605	0.0296303
GO:BP	regulation of response to stimulus	GO:0048583	0.0300016
GO:BP	positive regulation of response to stimulus	GO:0048584	0.0315093
GO:CC	extracellular space	GO:0005615	0.0356711
GO:MF	MAP kinase phosphatase activity	GO:0033549	0.0385452
GO:BP	negative regulation of protein metabolic process	GO:0051248	0.0405824
GO:BP	positive regulation of inclusion body assembly	GO:0090261	0.0442884
GO:BP	regulation of amyloid fibril formation	GO:1905906	0.0442884

## Sheet: SHAM_MSC.1WK
source	term_name	term_id	adjusted_p_value__SHAM_MSC.1WK
GO:CC	cytoplasm	GO:0005737	1.43966e-78
GO:CC	cytoplasmic part	GO:0044444	1.82301e-72
GO:MF	protein binding	GO:0005515	1.39612e-71
GO:BP	positive regulation of biological process	GO:0048518	1.85836e-62
GO:BP	regulation of multicellular organismal process	GO:0051239	1.10896e-60
GO:BP	cellular response to chemical stimulus	GO:0070887	6.37989e-57
GO:BP	immune system process	GO:0002376	2.44188e-55
GO:BP	response to stress	GO:0006950	2.88751e-55
GO:BP	response to external stimulus	GO:0009605	5.14024e-55
GO:BP	system development	GO:0048731	1.06553e-54
GO:BP	regulation of localization	GO:0032879	1.43217e-54
GO:BP	cellular component organization	GO:0016043	1.90728e-53
GO:BP	localization	GO:0051179	1.77933e-52
GO:BP	positive regulation of cellular process	GO:0048522	1.9644e-52
GO:BP	cellular response to organic substance	GO:0071310	7.3673e-52
GO:BP	response to organic substance	GO:0010033	1.37967e-50
GO:BP	multicellular organism development	GO:0007275	1.76864e-50
GO:BP	cellular component organization or biogenesis	GO:0071840	4.71198e-50
GO:BP	regulation of response to stimulus	GO:0048583	5.38589e-50
GO:BP	regulation of developmental process	GO:0050793	5.417e-49
GO:CC	intracellular part	GO:0044424	7.85418e-49
GO:BP	anatomical structure development	GO:0048856	1.37664e-48
GO:BP	defense response	GO:0006952	2.28355e-48
GO:BP	regulation of biological quality	GO:0065008	5.49849e-48
GO:BP	positive regulation of multicellular organismal process	GO:0051240	4.03799e-47
GO:BP	regulation of cellular component organization	GO:0051128	7.83327e-47
GO:BP	developmental process	GO:0032502	8.56908e-47
GO:MF	binding	GO:0005488	2.98514e-46
GO:BP	response to cytokine	GO:0034097	3.52898e-46
GO:BP	regulation of multicellular organismal development	GO:2000026	4.41784e-45
GO:CC	intracellular	GO:0005622	1.31354e-43
GO:BP	regulation of cell communication	GO:0010646	2.17588e-43
GO:BP	regulation of signaling	GO:0023051	2.24816e-43
GO:BP	regulation of molecular function	GO:0065009	3.64704e-43
GO:BP	regulation of immune system process	GO:0002682	1.55688e-42
TF	Factor: E2F-3; motif: GGCGGGN; match class: 0	TF:M02089_0	1.65235e-42
TF	Factor: E2F-3; motif: GGCGGGN	TF:M02089	1.65235e-42
GO:BP	response to other organism	GO:0051707	2.74182e-41
GO:BP	response to external biotic stimulus	GO:0043207	4.32084e-41
GO:CC	organelle	GO:0043226	6.48244e-41
GO:BP	response to biotic stimulus	GO:0009607	6.54548e-41
GO:BP	immune response	GO:0006955	2.28117e-40
GO:BP	cellular response to cytokine stimulus	GO:0071345	4.87895e-40
GO:CC	cytosol	GO:0005829	1.73428e-39
GO:BP	positive regulation of response to stimulus	GO:0048584	3.90544e-39
GO:BP	cell surface receptor signaling pathway	GO:0007166	7.29972e-39
GO:BP	intracellular signal transduction	GO:0035556	8.45989e-39
TF	Factor: ZF5; motif: GSGCGCGR	TF:M00716	9.22212e-39
TF	Factor: ZF5; motif: GSGCGCGR; match class: 0	TF:M00716_0	9.22212e-39
GO:BP	cytokine production	GO:0001816	1.50685e-38
GO:BP	negative regulation of biological process	GO:0048519	2.72356e-38
GO:BP	regulation of transport	GO:0051049	6.70423e-38
GO:BP	establishment of localization	GO:0051234	3.44239e-37
GO:BP	cellular developmental process	GO:0048869	3.53496e-37
GO:CC	intracellular organelle	GO:0043229	3.91529e-37
GO:BP	defense response to other organism	GO:0098542	5.3869e-37
GO:CC	vesicle	GO:0031982	6.32042e-37
GO:BP	regulation of cytokine production	GO:0001817	1.13611e-36
GO:BP	negative regulation of cellular process	GO:0048523	1.34292e-36
GO:BP	regulation of catalytic activity	GO:0050790	7.8688e-36
GO:BP	anatomical structure morphogenesis	GO:0009653	8.873e-36
TF	Factor: GKLF; motif: NNNRGGNGNGGSN	TF:M07289	9.53717e-36
TF	Factor: GKLF; motif: NNNRGGNGNGGSN; match class: 0	TF:M07289_0	9.53717e-36
GO:BP	innate immune response	GO:0045087	1.02867e-35
GO:BP	cell differentiation	GO:0030154	1.58894e-35
GO:BP	regulation of response to external stimulus	GO:0032101	3.33214e-35
GO:CC	synapse	GO:0045202	3.40357e-35
GO:BP	transport	GO:0006810	3.90969e-35
TF	Factor: FOXN4; motif: NNWANNCGWMCGCGTCNNNNMT	TF:M04662	4.76615e-35
TF	Factor: FOXN4; motif: NNWANNCGWMCGCGTCNNNNMT; match class: 0	TF:M04662_0	4.76615e-35
TF	Factor: BCL6B; motif: NNNNCCGCCCCWNNNN; match class: 0	TF:M02844_0	5.02702e-35
TF	Factor: BCL6B; motif: NNNNCCGCCCCWNNNN	TF:M02844	5.02702e-35
GO:BP	positive regulation of developmental process	GO:0051094	6.74668e-35
TF	Factor: BEN; motif: CAGCGRNV; match class: 0	TF:M01240_0	1.18607e-34
TF	Factor: BEN; motif: CAGCGRNV	TF:M01240	1.18607e-34
GO:CC	endomembrane system	GO:0012505	1.55424e-34
GO:CC	neuron part	GO:0097458	1.08706e-33
GO:BP	response to stimulus	GO:0050896	1.33207e-33
GO:BP	regulation of response to stress	GO:0080134	1.36091e-33
GO:BP	regulation of signal transduction	GO:0009966	2.82882e-33
GO:BP	cellular process	GO:0009987	5.01214e-33
TF	Factor: ZF5; motif: NRNGNGCGCGCWN; match class: 0	TF:M00333_0	5.35893e-33
TF	Factor: ZF5; motif: NRNGNGCGCGCWN	TF:M00333	5.35893e-33
GO:BP	positive regulation of molecular function	GO:0044093	5.59104e-33
GO:CC	cytoplasmic vesicle	GO:0031410	1.17807e-32
GO:BP	inflammatory response	GO:0006954	1.82952e-32
TF	Factor: CPBP; motif: SNCCCNN; match class: 1	TF:M01822_1	1.84636e-32
GO:CC	intracellular vesicle	GO:0097708	1.88673e-32
GO:CC	membrane-bounded organelle	GO:0043227	2.17466e-32
GO:BP	regulation of cell differentiation	GO:0045595	3.21745e-32
GO:BP	movement of cell or subcellular component	GO:0006928	3.72781e-32
GO:BP	cell migration	GO:0016477	4.25027e-32
GO:MF	anion binding	GO:0043168	6.64421e-32
GO:CC	cell part	GO:0044464	1.95773e-31
TF	Factor: CTCF; motif: NAGGGGGCGCNNKNNNN	TF:M08995	2.06821e-31
TF	Factor: CTCF; motif: NAGGGGGCGCNNKNNNN; match class: 0	TF:M08995_0	2.06821e-31
GO:BP	biological adhesion	GO:0022610	2.34535e-31
GO:BP	locomotion	GO:0040011	2.62326e-31
TF	Factor: GKLF; motif: NNNRGGNGNGGSN; match class: 1	TF:M07289_1	7.79254e-31
GO:BP	cell activation	GO:0001775	9.52642e-31
GO:CC	cell	GO:0005623	1.36122e-30
TF	Factor: ZF5; motif: GSGCGCGR; match class: 1	TF:M00716_1	1.71077e-30
GO:BP	regulation of multi-organism process	GO:0043900	3.22051e-30
GO:BP	nervous system development	GO:0007399	3.6701e-30
GO:MF	enzyme binding	GO:0019899	4.12286e-30
GO:BP	regulation of locomotion	GO:0040012	4.13362e-30
GO:BP	regulation of cellular component movement	GO:0051270	5.14398e-30
GO:BP	positive regulation of immune system process	GO:0002684	6.88185e-30
GO:BP	regulation of cell motility	GO:2000145	7.52269e-30
GO:BP	animal organ development	GO:0048513	8.67603e-30
GO:BP	cell motility	GO:0048870	1.23688e-29
GO:BP	localization of cell	GO:0051674	1.23688e-29
GO:BP	response to oxygen-containing compound	GO:1901700	1.38615e-29
GO:BP	cell adhesion	GO:0007155	1.5195e-29
TF	Factor: Sp1; motif: NNGGGGCGGGGNN	TF:M00932	1.63899e-29
TF	Factor: Sp1; motif: NNGGGGCGGGGNN; match class: 0	TF:M00932_0	1.63899e-29
GO:BP	positive regulation of signaling	GO:0023056	1.65947e-29
GO:BP	immune effector process	GO:0002252	1.91172e-29
GO:BP	regulation of cell migration	GO:0030334	2.67516e-29
GO:BP	positive regulation of cell communication	GO:0010647	3.95306e-29
TF	Factor: Sp1; motif: NGGGGCGGGGN; match class: 0	TF:M07395_0	5.66308e-29
TF	Factor: Sp1; motif: NGGGGCGGGGN	TF:M07395	5.66308e-29
GO:BP	multi-organism process	GO:0051704	8.0057e-29
TF	Factor: Pax-4; motif: NNNNNYCACCCB; match class: 1	TF:M00378_1	1.09719e-28
TF	Factor: GKLF; motif: NNRRGRRNGNSNNN	TF:M07040	1.18785e-28
TF	Factor: GKLF; motif: NNRRGRRNGNSNNN; match class: 0	TF:M07040_0	1.18785e-28
TF	Factor: ZBP89; motif: CCCCKCCCCCNN; match class: 0	TF:M07397_0	3.48046e-28
TF	Factor: ZBP89; motif: CCCCKCCCCCNN	TF:M07397	3.48046e-28
GO:BP	regulation of defense response	GO:0031347	5.93115e-28
TF	Factor: Sp1; motif: CCCCGCCCCN; match class: 0	TF:M00933_0	7.58331e-28
TF	Factor: Sp1; motif: CCCCGCCCCN	TF:M00933	7.58331e-28
GO:BP	regulation of anatomical structure morphogenesis	GO:0022603	1.08992e-27
GO:BP	positive regulation of cellular component organization	GO:0051130	3.14983e-27
GO:BP	positive regulation of catalytic activity	GO:0043085	3.48121e-27
TF	Factor: Sp1; motif: GGGGCGGGGC; match class: 0	TF:M00931_0	3.88174e-27
TF	Factor: Sp1; motif: GGGGCGGGGC	TF:M00931	3.88174e-27
GO:BP	regulation of immune response	GO:0050776	4.75692e-27
GO:BP	biological regulation	GO:0065007	5.03555e-27
GO:BP	regulation of protein metabolic process	GO:0051246	5.23345e-27
TF	Factor: E2F; motif: GGCGSG; match class: 0	TF:M00803_0	1.24207e-26
TF	Factor: E2F; motif: GGCGSG	TF:M00803	1.24207e-26
GO:BP	cellular response to oxygen-containing compound	GO:1901701	1.31084e-26
GO:BP	positive regulation of cell differentiation	GO:0045597	1.55085e-26
GO:MF	protein-containing complex binding	GO:0044877	1.64098e-26
TF	Factor: BEN; motif: CAGCGRNV; match class: 1	TF:M01240_1	1.66197e-26
GO:BP	leukocyte activation	GO:0045321	1.99324e-26
GO:BP	positive regulation of response to external stimulus	GO:0032103	2.07169e-26
GO:BP	cell population proliferation	GO:0008283	4.67822e-26
TF	Factor: CTCF; motif: NAGGGGGCGCNNKNNNN; match class: 1	TF:M08995_1	7.96788e-26
GO:BP	positive regulation of cellular component movement	GO:0051272	8.00463e-26
GO:BP	positive regulation of cell migration	GO:0030335	9.96741e-26
GO:BP	positive regulation of signal transduction	GO:0009967	1.15201e-25
TF	Factor: Sp1; motif: NGGGGGCGGGGYN	TF:M00196	1.1791e-25
TF	Factor: Sp1; motif: NGGGGGCGGGGYN; match class: 0	TF:M00196_0	1.1791e-25
GO:BP	positive regulation of cell motility	GO:2000147	3.0759e-25
GO:BP	cytokine-mediated signaling pathway	GO:0019221	6.93486e-25
GO:BP	positive regulation of cytokine production	GO:0001819	7.3181e-25
GO:BP	positive regulation of locomotion	GO:0040017	8.72279e-25
GO:BP	organonitrogen compound metabolic process	GO:1901564	9.70293e-25
TF	Factor: Pax-4; motif: NNNNNYCACCCB	TF:M00378	1.14447e-24
TF	Factor: Pax-4; motif: NNNNNYCACCCB; match class: 0	TF:M00378_0	1.14447e-24
WP	TYROBP Causal Network	WP:WP3625	1.28551e-24
TF	Factor: BCL6B; motif: NNNNCCGCCCCWNNNN; match class: 1	TF:M02844_1	4.68383e-24
GO:BP	neurogenesis	GO:0022008	4.92862e-24
GO:BP	regulation of biological process	GO:0050789	5.28588e-24
GO:MF	carbohydrate derivative binding	GO:0097367	7.09803e-24
GO:BP	regulation of cellular protein metabolic process	GO:0032268	8.09961e-24
GO:BP	regulation of phosphorylation	GO:0042325	1.09808e-23
GO:BP	protein phosphorylation	GO:0006468	1.29394e-23
GO:BP	phosphorus metabolic process	GO:0006793	1.38299e-23
GO:MF	cytoskeletal protein binding	GO:0008092	1.46697e-23
GO:CC	cytosolic ribosome	GO:0022626	1.5636e-23
GO:BP	response to organonitrogen compound	GO:0010243	2.66741e-23
GO:BP	macromolecule localization	GO:0033036	2.69014e-23
GO:BP	response to nitrogen compound	GO:1901698	2.78249e-23
REAC	Immune System	REAC:R-MMU-168256	2.871e-23
GO:BP	phosphate-containing compound metabolic process	GO:0006796	3.13033e-23
TF	Factor: LKLF; motif: GGGGTGGKSN; match class: 0	TF:M07261_0	4.53182e-23
TF	Factor: LKLF; motif: GGGGTGGKSN	TF:M07261	4.53182e-23
GO:CC	synapse part	GO:0044456	4.85657e-23
GO:BP	positive regulation of metabolic process	GO:0009893	4.90782e-23
TF	Factor: E2F-4; motif: GCGGGAAANA; match class: 0	TF:M02090_0	5.29976e-23
TF	Factor: E2F-4; motif: GCGGGAAANA	TF:M02090	5.29976e-23
TF	Factor: ZF5; motif: NRNGNGCGCGCWN; match class: 1	TF:M00333_1	5.6053e-23
GO:BP	positive regulation of protein metabolic process	GO:0051247	7.35348e-23
GO:BP	blood vessel development	GO:0001568	8.38467e-23
GO:BP	regulation of vesicle-mediated transport	GO:0060627	1.12614e-22
GO:BP	regulation of phosphate metabolic process	GO:0019220	1.31307e-22
GO:BP	protein metabolic process	GO:0019538	1.33328e-22
GO:BP	regulation of phosphorus metabolic process	GO:0051174	1.45109e-22
GO:BP	cellular protein metabolic process	GO:0044267	1.52324e-22
GO:BP	negative regulation of multicellular organismal process	GO:0051241	1.91882e-22
GO:MF	identical protein binding	GO:0042802	2.07421e-22
GO:BP	regulation of cellular process	GO:0050794	2.52277e-22
GO:BP	regulation of cell development	GO:0060284	3.51056e-22
GO:BP	positive regulation of transport	GO:0051050	4.0008e-22
GO:BP	cell death	GO:0008219	4.69409e-22
GO:BP	cellular component assembly	GO:0022607	4.92546e-22
GO:BP	vasculature development	GO:0001944	4.93502e-22
GO:BP	protein localization	GO:0008104	5.67008e-22
GO:BP	positive regulation of defense response	GO:0031349	6.00827e-22
TF	Factor: GKLF; motif: NNRRGRRNGNSNNN; match class: 1	TF:M07040_1	7.16059e-22
GO:CC	somatodendritic compartment	GO:0036477	7.70081e-22
GO:BP	regulation of cell adhesion	GO:0030155	8.31176e-22
GO:BP	regulation of protein phosphorylation	GO:0001932	8.44703e-22
GO:BP	cell development	GO:0048468	9.56662e-22
GO:BP	generation of neurons	GO:0048699	1.06229e-21
GO:BP	cardiovascular system development	GO:0072358	1.1895e-21
GO:BP	regulation of innate immune response	GO:0045088	1.47807e-21
TF	Factor: BTEB3; motif: BNRNGGGAGGNGT; match class: 0	TF:M01865_0	1.53153e-21
TF	Factor: BTEB3; motif: BNRNGGGAGGNGT	TF:M01865	1.53153e-21
GO:BP	positive regulation of cellular protein metabolic process	GO:0032270	1.57835e-21
GO:BP	regulation of response to biotic stimulus	GO:0002831	1.58283e-21
GO:MF	ion binding	GO:0043167	1.77285e-21
GO:BP	positive regulation of cellular metabolic process	GO:0031325	1.77623e-21
GO:BP	regulation of cell population proliferation	GO:0042127	1.94327e-21
REAC	Innate Immune System	REAC:R-MMU-168249	2.48947e-21
GO:CC	whole membrane	GO:0098805	4.16363e-21
GO:BP	cell morphogenesis	GO:0000902	5.57925e-21
TF	Factor: MOVO-B; motif: GNGGGGG	TF:M01104	5.85731e-21
TF	Factor: MOVO-B; motif: GNGGGGG; match class: 0	TF:M01104_0	5.85731e-21
GO:CC	organelle part	GO:0044422	5.92551e-21
GO:BP	phosphorylation	GO:0016310	6.01739e-21
TF	Factor: AP-2; motif: MKCCCSCNGGCG; match class: 0	TF:M00189_0	6.0605e-21
TF	Factor: AP-2; motif: MKCCCSCNGGCG	TF:M00189	6.0605e-21
TF	Factor: MAZ; motif: NKGGGAGGGGRGGR	TF:M02023	6.29821e-21
TF	Factor: MAZ; motif: NKGGGAGGGGRGGR; match class: 0	TF:M02023_0	6.29821e-21
GO:CC	intracellular membrane-bounded organelle	GO:0043231	9.13464e-21
GO:BP	negative regulation of immune system process	GO:0002683	9.79397e-21
GO:MF	kinase binding	GO:0019900	1.09236e-20
GO:CC	cell projection	GO:0042995	1.10229e-20
GO:BP	response to wounding	GO:0009611	1.22179e-20
GO:BP	regulation of cell death	GO:0010941	1.30478e-20
GO:BP	export from cell	GO:0140352	1.40373e-20
GO:CC	cytosolic part	GO:0044445	1.44238e-20
GO:BP	regulation of protein modification process	GO:0031399	1.49407e-20
TF	Factor: Osx; motif: CCNCCCCCNNN	TF:M07329	1.56624e-20
TF	Factor: Osx; motif: CCNCCCCCNNN; match class: 0	TF:M07329_0	1.56624e-20
TF	Factor: Kaiso; motif: GCMGGGRGCRGS	TF:M03876	1.86545e-20
TF	Factor: Kaiso; motif: GCMGGGRGCRGS; match class: 0	TF:M03876_0	1.86545e-20
GO:BP	myeloid leukocyte activation	GO:0002274	1.96576e-20
GO:BP	programmed cell death	GO:0012501	2.31716e-20
TF	Factor: FOXN4; motif: NNWANNCGWMCGCGTCNNNNMT; match class: 1	TF:M04662_1	2.37351e-20
TF	Factor: MAZ; motif: GGGGAGGG	TF:M00649	2.84325e-20
TF	Factor: MAZ; motif: GGGGAGGG; match class: 0	TF:M00649_0	2.84325e-20
GO:BP	cellular response to stimulus	GO:0051716	3.04737e-20
GO:BP	regulation of intracellular signal transduction	GO:1902531	4.18805e-20
GO:BP	protein-containing complex subunit organization	GO:0043933	4.35313e-20
GO:BP	vesicle-mediated transport	GO:0016192	4.46784e-20
GO:CC	plasma membrane part	GO:0044459	5.52195e-20
GO:BP	cytoskeleton organization	GO:0007010	6.09194e-20
TF	Factor: ZF5; motif: GYCGCGCARNGCNN	TF:M02933	6.69063e-20
TF	Factor: ZF5; motif: GYCGCGCARNGCNN; match class: 0	TF:M02933_0	6.69063e-20
GO:BP	apoptotic process	GO:0006915	6.81633e-20
GO:BP	regulation of programmed cell death	GO:0043067	7.89502e-20
TF	Factor: CACD; motif: CCACRCCC	TF:M01113	1.13258e-19
TF	Factor: CACD; motif: CCACRCCC; match class: 0	TF:M01113_0	1.13258e-19
GO:CC	neuron projection	GO:0043005	1.20484e-19
GO:BP	response to endogenous stimulus	GO:0009719	1.67455e-19
GO:BP	regulation of nervous system development	GO:0051960	1.86283e-19
GO:BP	positive regulation of phosphate metabolic process	GO:0045937	2.52095e-19
GO:BP	positive regulation of phosphorus metabolic process	GO:0010562	2.52095e-19
GO:BP	multicellular organismal process	GO:0032501	2.5886e-19
GO:BP	regulation of apoptotic process	GO:0042981	2.95905e-19
TF	Factor: Sp1; motif: GGGGCGGGGT	TF:M00008	3.14159e-19
TF	Factor: Sp1; motif: GGGGCGGGGT; match class: 0	TF:M00008_0	3.14159e-19
GO:CC	plasma membrane bounded cell projection	GO:0120025	3.35487e-19
GO:BP	blood vessel morphogenesis	GO:0048514	3.38325e-19
TF	Factor: BTEB2; motif: RGGGNGKGGN	TF:M07277	3.4269e-19
TF	Factor: BTEB2; motif: RGGGNGKGGN; match class: 0	TF:M07277_0	3.4269e-19
GO:BP	neuron projection development	GO:0031175	3.9102e-19
WP	Cytoplasmic Ribosomal Proteins	WP:WP163	5.4034e-19
TF	Factor: WT1; motif: GNGGGGGCGGGG; match class: 0	TF:M03893_0	5.53413e-19
TF	Factor: WT1; motif: GNGGGGGCGGGG	TF:M03893	5.53413e-19
GO:BP	secretion by cell	GO:0032940	5.6469e-19
GO:CC	extracellular matrix	GO:0031012	5.80558e-19
TF	Factor: MAZ; motif: NKGGGAGGGGRGGR; match class: 1	TF:M02023_1	6.3033e-19
GO:BP	tube morphogenesis	GO:0035239	7.24092e-19
GO:CC	intracellular organelle part	GO:0044446	7.75554e-19
GO:BP	positive regulation of phosphorylation	GO:0042327	1.15897e-18
TF	Factor: Egr-2; motif: GCGTGGGCGG; match class: 0	TF:M05494_0	1.25424e-18
TF	Factor: Egr-2; motif: GCGTGGGCGG	TF:M05494	1.25424e-18
TF	Factor: SP1; motif: GGGGYGGGGNS	TF:M01303	1.29764e-18
TF	Factor: SP1; motif: GGGGYGGGGNS; match class: 0	TF:M01303_0	1.29764e-18
GO:BP	tube development	GO:0035295	1.40912e-18
GO:CC	collagen-containing extracellular matrix	GO:0062023	1.50797e-18
GO:MF	structural molecule activity	GO:0005198	1.6893e-18
TF	Factor: LKLF; motif: NGGGCGG	TF:M05391	2.10164e-18
TF	Factor: Sp3; motif: AGGGCGG	TF:M05665	2.10164e-18
TF	Factor: LKLF; motif: NGGGCGG; match class: 0	TF:M05391_0	2.10164e-18
TF	Factor: SP6; motif: WGGGCGG; match class: 0	TF:M05455_0	2.10164e-18
TF	Factor: CPBP; motif: NGGGCGG; match class: 0	TF:M05301_0	2.10164e-18
TF	Factor: SP6; motif: WGGGCGG	TF:M05455	2.10164e-18
TF	Factor: Sp3; motif: AGGGCGG; match class: 0	TF:M05665_0	2.10164e-18
TF	Factor: CPBP; motif: NGGGCGG	TF:M05301	2.10164e-18
TF	Factor: E2F-3; motif: GGCGGGN; match class: 1	TF:M02089_1	2.25336e-18
GO:BP	T cell activation	GO:0042110	2.29828e-18
GO:BP	neuron development	GO:0048666	3.816e-18
GO:BP	regulation of protein localization	GO:0032880	4.38248e-18
GO:CC	cell junction	GO:0030054	5.16632e-18
GO:BP	cellular component biogenesis	GO:0044085	5.26518e-18
GO:BP	positive regulation of macromolecule metabolic process	GO:0010604	5.31985e-18
TF	Factor: SP2; motif: GNNGGGGGCGGGGSN; match class: 0	TF:M03807_0	6.27105e-18
TF	Factor: SP2; motif: GNNGGGGGCGGGGSN	TF:M03807	6.27105e-18
GO:CC	cell body	GO:0044297	6.30725e-18
GO:CC	plasma membrane region	GO:0098590	8.54319e-18
GO:BP	cellular component morphogenesis	GO:0032989	1.01536e-17
GO:BP	neuron differentiation	GO:0030182	1.0745e-17
TF	Factor: E2F-4; motif: NTTTCSCGCC	TF:M07380	1.08211e-17
TF	Factor: E2F-4; motif: NTTTCSCGCC; match class: 0	TF:M07380_0	1.08211e-17
REAC	Neutrophil degranulation	REAC:R-MMU-6798695	1.13843e-17
GO:BP	secretion	GO:0046903	1.15835e-17
GO:BP	leukocyte differentiation	GO:0002521	1.26749e-17
GO:BP	positive regulation of immune response	GO:0050778	1.29846e-17
GO:BP	positive regulation of nitrogen compound metabolic process	GO:0051173	1.48926e-17
TF	Factor: WT1; motif: SMCNCCNSC; match class: 0	TF:M01118_0	1.57533e-17
TF	Factor: WT1; motif: SMCNCCNSC	TF:M01118	1.57533e-17
GO:CC	postsynapse	GO:0098794	2.22306e-17
GO:BP	regulation of neurogenesis	GO:0050767	2.43587e-17
TF	Factor: WT1; motif: NNGGGNGGGSGN	TF:M07436	2.86932e-17
TF	Factor: WT1; motif: NNGGGNGGGSGN; match class: 0	TF:M07436_0	2.86932e-17
GO:BP	anatomical structure formation involved in morphogenesis	GO:0048646	3.01145e-17
GO:BP	immune system development	GO:0002520	3.15896e-17
GO:BP	regulation of hydrolase activity	GO:0051336	3.1788e-17
GO:CC	membrane	GO:0016020	4.2341e-17
GO:BP	response to virus	GO:0009615	4.35893e-17
GO:BP	organic substance transport	GO:0071702	5.38238e-17
GO:BP	cell communication	GO:0007154	5.5523e-17
GO:BP	positive regulation of protein phosphorylation	GO:0001934	6.29796e-17
GO:BP	positive regulation of intracellular signal transduction	GO:1902533	6.55563e-17
GO:BP	positive regulation of response to biotic stimulus	GO:0002833	7.39451e-17
GO:BP	hematopoietic or lymphoid organ development	GO:0048534	8.30892e-17
TF	Factor: ZBP89; motif: CCCCKCCCCCNN; match class: 1	TF:M07397_1	9.17736e-17
GO:BP	lymphocyte activation	GO:0046649	1.0692e-16
GO:BP	positive regulation of innate immune response	GO:0045089	1.07046e-16
GO:BP	cellular localization	GO:0051641	1.10281e-16
GO:BP	signaling	GO:0023052	1.18723e-16
TF	Factor: Hes1; motif: NNCACGYGNN; match class: 0	TF:M07991_0	1.27983e-16
TF	Factor: Hes1; motif: NNCACGYGNN	TF:M07991	1.27983e-16
GO:MF	nucleoside phosphate binding	GO:1901265	1.48408e-16
GO:MF	nucleotide binding	GO:0000166	1.48408e-16
TF	Factor: KROX; motif: CCCGCCCCCRCCCC	TF:M00982	1.58605e-16
TF	Factor: KROX; motif: CCCGCCCCCRCCCC; match class: 0	TF:M00982_0	1.58605e-16
GO:BP	circulatory system development	GO:0072359	1.59402e-16
GO:BP	wound healing	GO:0042060	1.60884e-16
REAC	Nonsense Mediated Decay (NMD) independent of the Exon Junction Complex (EJC)	REAC:R-MMU-975956	1.79091e-16
GO:MF	small molecule binding	GO:0036094	1.86601e-16
GO:BP	response to chemical	GO:0042221	1.88945e-16
TF	Factor: KLF; motif: GGGNGGGG; match class: 0	TF:M07461_0	1.95269e-16
TF	Factor: KLF; motif: GGGNGGGG	TF:M07461	1.95269e-16
GO:MF	enzyme regulator activity	GO:0030234	2.09081e-16
GO:BP	response to inorganic substance	GO:0010035	2.44459e-16
GO:BP	regulation of immune effector process	GO:0002697	2.84607e-16
GO:BP	actin filament-based process	GO:0030029	2.90871e-16
GO:BP	angiogenesis	GO:0001525	3.13387e-16
GO:MF	protein kinase binding	GO:0019901	3.41283e-16
TF	Factor: Sp1; motif: CCCCGCCCCN; match class: 1	TF:M00933_1	3.48907e-16
REAC	SRP-dependent cotranslational protein targeting to membrane	REAC:R-MMU-1799339	3.78318e-16
GO:BP	homeostatic process	GO:0042592	3.8673e-16
GO:BP	response to drug	GO:0042493	3.93945e-16
TF	Factor: Kaiso; motif: GCMGGGRGCRGS; match class: 1	TF:M03876_1	4.50067e-16
GO:CC	perinuclear region of cytoplasm	GO:0048471	4.58221e-16
GO:BP	cell-cell adhesion	GO:0098609	4.83491e-16
GO:BP	hemopoiesis	GO:0030097	5.04726e-16
GO:MF	purine nucleotide binding	GO:0017076	5.9948e-16
TF	Factor: LKLF; motif: CNCCACCCS; match class: 0	TF:M08819_0	6.06188e-16
TF	Factor: LKLF; motif: CNCCACCCS	TF:M08819	6.06188e-16
GO:CC	neuronal cell body	GO:0043025	7.13549e-16
GO:BP	positive regulation of multi-organism process	GO:0043902	7.37019e-16
GO:MF	purine ribonucleotide binding	GO:0032555	7.47347e-16
GO:BP	symbiotic process	GO:0044403	8.46809e-16
GO:BP	actin cytoskeleton organization	GO:0030036	9.45463e-16
TF	Factor: WT1; motif: NGCGGGGGGGTSMMCYN	TF:M05599	9.59802e-16
TF	Factor: WT1; motif: NGCGGGGGGGTSMMCYN; match class: 0	TF:M05599_0	9.59802e-16
GO:BP	positive regulation of cell population proliferation	GO:0008284	9.93765e-16
GO:BP	supramolecular fiber organization	GO:0097435	9.9526e-16
GO:BP	cellular metabolic process	GO:0044237	1.02397e-15
GO:BP	nitrogen compound transport	GO:0071705	1.04902e-15
GO:BP	response to interferon-beta	GO:0035456	1.15239e-15
GO:BP	regulation of transferase activity	GO:0051338	1.19039e-15
GO:BP	leukocyte cell-cell adhesion	GO:0007159	1.30062e-15
TF	Factor: ELK-1; motif: ACCGGAWRTN; match class: 0	TF:M01981_0	1.51053e-15
TF	Factor: ELK-1; motif: ACCGGAWRTN	TF:M01981	1.51053e-15
GO:BP	negative regulation of response to stimulus	GO:0048585	1.53744e-15
TF	Factor: E2F; motif: GGCGSG; match class: 1	TF:M00803_1	1.58974e-15
GO:BP	response to organic cyclic compound	GO:0014070	1.62542e-15
GO:BP	regulation of hemopoiesis	GO:1903706	1.63388e-15
GO:BP	regulation of cell morphogenesis	GO:0022604	1.63633e-15
TF	Factor: SP1:SP3; motif: CCSCCCCCYCC; match class: 0	TF:M01219_0	1.6659e-15
TF	Factor: SP1:SP3; motif: CCSCCCCCYCC	TF:M01219	1.6659e-15
GO:BP	regulation of cellular component biogenesis	GO:0044087	1.86686e-15
GO:BP	growth	GO:0040007	2.20447e-15
GO:BP	protein modification process	GO:0036211	2.4925e-15
GO:BP	cellular protein modification process	GO:0006464	2.4925e-15
GO:MF	ribonucleotide binding	GO:0032553	2.72364e-15
GO:BP	regulation of leukocyte differentiation	GO:1902105	3.09737e-15
GO:BP	positive regulation of cell adhesion	GO:0045785	3.51451e-15
GO:BP	metabolic process	GO:0008152	3.58344e-15
TF	Factor: GKLF; motif: WGGGYGKGGCCN; match class: 0	TF:M09692_0	4.00556e-15
TF	Factor: GKLF; motif: WGGGYGKGGCCN	TF:M09692	4.00556e-15
GO:BP	tissue development	GO:0009888	4.07399e-15
GO:BP	response to lipid	GO:0033993	4.80532e-15
GO:BP	positive regulation of hydrolase activity	GO:0051345	4.99901e-15
GO:MF	purine ribonucleoside triphosphate binding	GO:0035639	5.51736e-15
GO:BP	defense response to virus	GO:0051607	5.70551e-15
TF	Factor: GKLF; motif: WGGGYGKGGCCN; match class: 1	TF:M09692_1	6.52387e-15
GO:BP	positive regulation of protein modification process	GO:0031401	6.72203e-15
GO:BP	synapse organization	GO:0050808	7.40058e-15
TF	Factor: GKLF; motif: GCCMCRCCCNNN; match class: 0	TF:M01588_0	9.09211e-15
TF	Factor: GKLF; motif: GCCMCRCCCNNN	TF:M01588	9.09211e-15
GO:BP	regulation of cell activation	GO:0050865	9.38609e-15
GO:CC	cytosolic small ribosomal subunit	GO:0022627	1.24113e-14
TF	Factor: CKROX; motif: SCCCTCCCC	TF:M01175	1.27778e-14
TF	Factor: CKROX; motif: SCCCTCCCC; match class: 0	TF:M01175_0	1.27778e-14
KEGG	Ribosome	KEGG:03010	1.43923e-14
GO:BP	regulation of cellular metabolic process	GO:0031323	1.55526e-14
GO:BP	establishment of protein localization	GO:0045184	1.75036e-14
GO:CC	organelle membrane	GO:0031090	1.82307e-14
GO:BP	response to bacterium	GO:0009617	1.88668e-14
GO:BP	protein-containing complex assembly	GO:0065003	2.41013e-14
GO:BP	response to abiotic stimulus	GO:0009628	2.4891e-14
GO:BP	extracellular structure organization	GO:0043062	2.55681e-14
TF	Factor: Egr-1; motif: GCGGGGGCGG; match class: 0	TF:M07354_0	2.5574e-14
TF	Factor: Egr-1; motif: GCGGGGGCGG	TF:M07354	2.5574e-14
TF	Factor: Sp2; motif: NYSGCCCCGCCCCCY	TF:M03567	3.00975e-14
TF	Factor: Sp2; motif: NYSGCCCCGCCCCCY; match class: 0	TF:M03567_0	3.00975e-14
TF	Factor: ZIC3; motif: NNNCACAGCAKGNNN; match class: 1	TF:M02941_1	3.17118e-14
GO:CC	endoplasmic reticulum	GO:0005783	3.80198e-14
GO:CC	bounding membrane of organelle	GO:0098588	4.6478e-14
GO:BP	regulation of neuron projection development	GO:0010975	5.98592e-14
TF	Factor: PUR1; motif: GGGNCAGNN	TF:M01721	6.05137e-14
TF	Factor: PUR1; motif: GGGNCAGNN; match class: 0	TF:M01721_0	6.05137e-14
GO:BP	response to peptide	GO:1901652	6.24944e-14
REAC	Formation of a pool of free 40S subunits	REAC:R-MMU-72689	6.46433e-14
GO:BP	organelle organization	GO:0006996	6.80672e-14
GO:CC	dendritic tree	GO:0097447	7.01826e-14
GO:BP	positive regulation of nervous system development	GO:0051962	7.32472e-14
TF	Factor: Sp1; motif: NNGGGGCGGGGNN; match class: 1	TF:M00932_1	7.49901e-14
GO:CC	non-membrane-bounded organelle	GO:0043228	8.08961e-14
GO:BP	regulation of organelle organization	GO:0033043	8.92905e-14
GO:CC	intracellular non-membrane-bounded organelle	GO:0043232	9.18962e-14
GO:BP	peptide transport	GO:0015833	9.71365e-14
GO:BP	regulation of kinase activity	GO:0043549	1.0077e-13
GO:BP	amide transport	GO:0042886	1.06533e-13
GO:BP	regulation of metabolic process	GO:0019222	1.08199e-13
GO:BP	cell projection organization	GO:0030030	1.1437e-13
TF	Factor: CACD; motif: CCACRCCC; match class: 1	TF:M01113_1	1.16842e-13
GO:BP	plasma membrane bounded cell projection organization	GO:0120036	1.20039e-13
GO:BP	negative regulation of cell death	GO:0060548	1.35949e-13
GO:BP	tumor necrosis factor superfamily cytokine production	GO:0071706	1.59235e-13
GO:CC	plasma membrane protein complex	GO:0098797	1.59695e-13
TF	Factor: ZAC; motif: KGGGCCR; match class: 0	TF:M05547_0	1.84405e-13
TF	Factor: ZAC; motif: KGGGCCR	TF:M05547	1.84405e-13
GO:BP	establishment of localization in cell	GO:0051649	2.10032e-13
GO:BP	regulation of tumor necrosis factor superfamily cytokine production	GO:1903555	2.16378e-13
GO:BP	protein transport	GO:0015031	2.32055e-13
GO:CC	axon	GO:0030424	2.3532e-13
GO:BP	positive regulation of cell development	GO:0010720	2.55914e-13
GO:MF	structural constituent of ribosome	GO:0003735	2.88749e-13
GO:BP	regulation of neuron differentiation	GO:0045664	2.8943e-13
GO:BP	regulation of peptide transport	GO:0090087	2.92667e-13
GO:CC	dendrite	GO:0030425	2.96962e-13
GO:BP	response to molecule of bacterial origin	GO:0002237	3.23103e-13
GO:BP	macromolecule modification	GO:0043412	3.25458e-13
GO:BP	regulation of secretion by cell	GO:1903530	3.2816e-13
GO:BP	cellular response to nitrogen compound	GO:1901699	3.42387e-13
GO:BP	cellular response to endogenous stimulus	GO:0071495	4.15785e-13
GO:BP	extracellular matrix organization	GO:0030198	4.35441e-13
TF	Factor: IRF4; motif: NNNAYTCTCGGWNNN; match class: 0	TF:M02872_0	4.8118e-13
TF	Factor: IRF4; motif: NNNAYTCTCGGWNNN	TF:M02872	4.8118e-13
TF	Factor: GKLF; motif: CCTCCYN; match class: 1	TF:M01835_1	5.97286e-13
TF	Factor: BTEB2; motif: GNAGGGGGNGGGSSNN	TF:M03814	6.04688e-13
TF	Factor: BTEB2; motif: GNAGGGGGNGGGSSNN; match class: 0	TF:M03814_0	6.04688e-13
GO:BP	mitotic cell cycle process	GO:1903047	6.25716e-13
GO:BP	regulation of secretion	GO:0051046	6.28646e-13
GO:BP	reactive oxygen species metabolic process	GO:0072593	6.80151e-13
GO:BP	regulation of leukocyte activation	GO:0002694	7.2484e-13
GO:BP	signal transduction by protein phosphorylation	GO:0023014	7.2949e-13
GO:BP	negative regulation of developmental process	GO:0051093	7.47109e-13
GO:BP	interspecies interaction between organisms	GO:0044419	8.23661e-13
GO:BP	regulation of establishment of protein localization	GO:0070201	8.5703e-13
GO:BP	regulation of cellular localization	GO:0060341	8.8757e-13
GO:BP	leukocyte migration	GO:0050900	9.04331e-13
TF	Factor: EGR-1; motif: TGCGTGGGCGK; match class: 0	TF:M01972_0	9.08475e-13
TF	Factor: EGR-1; motif: TGCGTGGGCGK	TF:M01972	9.08475e-13
TF	Factor: SP2; motif: GGGCGGGAC; match class: 0	TF:M01783_0	9.24071e-13
TF	Factor: SP2; motif: GGGCGGGAC	TF:M01783	9.24071e-13
GO:BP	cell cycle process	GO:0022402	1.03962e-12
TF	Factor: EGR; motif: CGCCCCCGCNN; match class: 0	TF:M08878_0	1.0603e-12
TF	Factor: EGR; motif: CGCCCCCGCNN	TF:M08878	1.0603e-12
GO:BP	negative regulation of multi-organism process	GO:0043901	1.18128e-12
GO:CC	plasma membrane bounded cell projection part	GO:0120038	1.20184e-12
GO:CC	cell projection part	GO:0044463	1.20184e-12
GO:BP	viral process	GO:0016032	1.23238e-12
GO:BP	regulated exocytosis	GO:0045055	1.31777e-12
GO:BP	positive regulation of cell death	GO:0010942	1.34801e-12
GO:BP	tumor necrosis factor production	GO:0032640	1.35406e-12
GO:BP	regulation of protein transport	GO:0051223	1.35829e-12
KEGG	NOD-like receptor signaling pathway	KEGG:04621	1.45755e-12
REAC	L13a-mediated translational silencing of Ceruloplasmin expression	REAC:R-MMU-156827	1.52046e-12
KEGG	Phagosome	KEGG:04145	1.67958e-12
GO:BP	organic substance metabolic process	GO:0071704	1.71021e-12
GO:BP	cell-cell signaling	GO:0007267	1.71195e-12
REAC	Nonsense Mediated Decay (NMD) enhanced by the Exon Junction Complex (EJC)	REAC:R-MMU-975957	1.7789e-12
REAC	Nonsense-Mediated Decay (NMD)	REAC:R-MMU-927802	1.7789e-12
GO:BP	MAPK cascade	GO:0000165	1.8865e-12
GO:CC	cell periphery	GO:0071944	1.90399e-12
GO:BP	positive regulation of cell-cell adhesion	GO:0022409	1.90426e-12
GO:BP	enzyme linked receptor protein signaling pathway	GO:0007167	2.05852e-12
GO:CC	lytic vacuole	GO:0000323	2.07164e-12
GO:CC	lysosome	GO:0005764	2.07164e-12
GO:BP	peptide secretion	GO:0002790	2.13228e-12
GO:BP	cell division	GO:0051301	2.19556e-12
GO:BP	regulation of cell projection organization	GO:0031344	2.1973e-12
GO:BP	leukocyte proliferation	GO:0070661	2.34937e-12
GO:CC	vacuole	GO:0005773	2.36303e-12
TF	Factor: KLF; motif: GGGNGGGG; match class: 1	TF:M07461_1	2.41811e-12
GO:CC	cell surface	GO:0009986	2.46761e-12
GO:BP	regulation of protein kinase activity	GO:0045859	2.4877e-12
GO:BP	regulation of tumor necrosis factor production	GO:0032680	2.50585e-12
TF	Factor: WT1; motif: SMCNCCNSC; match class: 1	TF:M01118_1	2.57759e-12
GO:CC	protein-containing complex	GO:0032991	2.67081e-12
GO:MF	protein dimerization activity	GO:0046983	2.67715e-12
GO:BP	cellular response to organonitrogen compound	GO:0071417	2.69757e-12
GO:BP	regulation of cell-cell adhesion	GO:0022407	2.74183e-12
TF	Factor: SP1:SP3; motif: CCSCCCCCYCC; match class: 1	TF:M01219_1	3.00003e-12
GO:BP	regulation of plasma membrane bounded cell projection organization	GO:0120035	3.53014e-12
TF	Factor: Egr-1; motif: GCGGGGGCGG	TF:M01873	3.61392e-12
TF	Factor: Egr-1; motif: GCGGGGGCGG; match class: 0	TF:M01873_0	3.61392e-12
GO:BP	mitotic cell cycle	GO:0000278	4.14858e-12
TF	Factor: Zic1; motif: NNCCCCCGGGGGGG; match class: 0	TF:M02835_0	4.20907e-12
TF	Factor: Zic1; motif: NNCCCCCGGGGGGG	TF:M02835	4.20907e-12
GO:BP	regulation of leukocyte mediated immunity	GO:0002703	4.52519e-12
GO:BP	response to interferon-gamma	GO:0034341	4.69473e-12
GO:BP	response to toxic substance	GO:0009636	4.80605e-12
GO:BP	protein localization to extracellular region	GO:0071692	5.02783e-12
REAC	Platelet activation, signaling and aggregation	REAC:R-MMU-76002	5.08493e-12
GO:BP	positive regulation of immune effector process	GO:0002699	5.49501e-12
GO:BP	negative regulation of leukocyte activation	GO:0002695	5.52258e-12
GO:BP	regulation of ion transport	GO:0043269	5.7227e-12
GO:BP	cellular response to interferon-beta	GO:0035458	6.02293e-12
GO:MF	protein domain specific binding	GO:0019904	6.53064e-12
GO:BP	positive regulation of apoptotic process	GO:0043065	6.71445e-12
GO:BP	regulation of inflammatory response	GO:0050727	7.02405e-12
GO:BP	cellular response to biotic stimulus	GO:0071216	7.23385e-12
TF	Factor: Zic1; motif: NNCCCCCGGGGGGG; match class: 1	TF:M02835_1	7.28845e-12
TF	Factor: Sp1; motif: NGGGGGCGGGGYN; match class: 1	TF:M00196_1	7.41353e-12
KEGG	Osteoclast differentiation	KEGG:04380	7.84101e-12
KEGG	Epstein-Barr virus infection	KEGG:05169	8.25072e-12
TF	Factor: Zfp740; motif: NCCCCCCCAC; match class: 0	TF:M03944_0	9.14521e-12
TF	Factor: Zfp740; motif: NCCCCCCCAC	TF:M03944	9.14521e-12
TF	Factor: NGFI-C; motif: WTGCGTGGGYGG	TF:M00244	9.25201e-12
TF	Factor: NGFI-C; motif: WTGCGTGGGYGG; match class: 0	TF:M00244_0	9.25201e-12
GO:BP	regulation of protein complex assembly	GO:0043254	9.36698e-12
GO:CC	cytoskeleton	GO:0005856	9.89416e-12
GO:BP	protein secretion	GO:0009306	1.04494e-11
GO:BP	negative regulation of programmed cell death	GO:0043069	1.04512e-11
TF	Factor: Sp3; motif: ASMCTTGGGSRGGG; match class: 0	TF:M00665_0	1.14136e-11
TF	Factor: Sp3; motif: ASMCTTGGGSRGGG	TF:M00665	1.14136e-11
GO:BP	establishment of protein localization to extracellular region	GO:0035592	1.19155e-11
REAC	GTP hydrolysis and joining of the 60S ribosomal subunit	REAC:R-MMU-72706	1.20804e-11
GO:BP	regulation of leukocyte cell-cell adhesion	GO:1903037	1.23077e-11
GO:BP	positive regulation of programmed cell death	GO:0043068	1.25228e-11
TF	Factor: Klf17; motif: NGGGCGG; match class: 0	TF:M05407_0	1.28927e-11
TF	Factor: Klf17; motif: NGGGCGG	TF:M05407	1.28927e-11
GO:BP	regulation of T cell activation	GO:0050863	1.29558e-11
GO:BP	regulation of angiogenesis	GO:0045765	1.30579e-11
KEGG	Proteoglycans in cancer	KEGG:05205	1.40198e-11
GO:BP	positive regulation of response to cytokine stimulus	GO:0060760	1.50547e-11
GO:BP	negative regulation of apoptotic process	GO:0043066	1.5679e-11
GO:BP	negative regulation of signaling	GO:0023057	1.68207e-11
GO:BP	regulation of vasculature development	GO:1901342	1.71634e-11
GO:BP	cellular response to stress	GO:0033554	1.76582e-11
TF	Factor: VDR; motif: GGGKNARNRRGGWSA; match class: 0	TF:M00444_0	1.85862e-11
TF	Factor: VDR; motif: GGGKNARNRRGGWSA	TF:M00444	1.85862e-11
GO:BP	mononuclear cell proliferation	GO:0032943	1.90783e-11
GO:CC	neuron to neuron synapse	GO:0098984	2.05307e-11
TF	Factor: AP-2alpha; motif: NGCCYSNNGSN; match class: 0	TF:M01857_0	2.09516e-11
TF	Factor: AP-2alpha; motif: NGCCYSNNGSN	TF:M01857	2.09516e-11
GO:MF	integrin binding	GO:0005178	2.12394e-11
GO:BP	regulation of symbiosis, encompassing mutualism through parasitism	GO:0043903	2.12972e-11
TF	Factor: Sp1; motif: NGGGGCGGGGN; match class: 1	TF:M07395_1	2.18639e-11
GO:BP	cellular macromolecule metabolic process	GO:0044260	2.24266e-11
GO:BP	negative regulation of cell communication	GO:0010648	2.28928e-11
GO:BP	regulation of cytoskeleton organization	GO:0051493	2.40205e-11
GO:MF	catalytic activity	GO:0003824	2.56442e-11
GO:BP	negative regulation of cell activation	GO:0050866	2.73832e-11
GO:CC	cell leading edge	GO:0031252	2.78747e-11
TF	Factor: AP2; motif: GCCYGSGGSN; match class: 0	TF:M08867_0	2.92897e-11
TF	Factor: AP2; motif: GCCYGSGGSN	TF:M08867	2.92897e-11
TF	Factor: Sp1; motif: GGGGCGGGGC; match class: 1	TF:M00931_1	2.95671e-11
GO:BP	cell activation involved in immune response	GO:0002263	3.02166e-11
GO:CC	asymmetric synapse	GO:0032279	3.05651e-11
GO:BP	regulation of leukocyte migration	GO:0002685	3.13913e-11
REAC	Collagen formation	REAC:R-MMU-1474290	3.29016e-11
TF	Factor: AP-2beta; motif: GCNNNGGSCNGVGGGN; match class: 0	TF:M01858_0	3.32878e-11
TF	Factor: AP-2beta; motif: GCNNNGGSCNGVGGGN	TF:M01858	3.32878e-11
GO:BP	regeneration	GO:0031099	3.4691e-11
GO:BP	positive regulation of leukocyte differentiation	GO:1902107	3.48207e-11
GO:CC	cytoplasmic vesicle part	GO:0044433	3.64876e-11
GO:BP	import into cell	GO:0098657	3.69919e-11
TF	Factor: WT1; motif: CGCCCCCNCN	TF:M02036	3.77555e-11
TF	Factor: WT1; motif: CGCCCCCNCN; match class: 0	TF:M02036_0	3.77555e-11
KEGG	Leishmaniasis	KEGG:05140	3.80438e-11
GO:BP	exocytosis	GO:0006887	4.09945e-11
TF	Factor: WT1; motif: CGCCCCCNCN; match class: 1	TF:M02036_1	4.24568e-11
TF	Factor: AP-2gamma; motif: GCCYNNGGS	TF:M00470	4.56489e-11
TF	Factor: AP-2gamma; motif: GCCYNNGGS; match class: 0	TF:M00470_0	4.56489e-11
GO:BP	positive regulation of tumor necrosis factor superfamily cytokine production	GO:1903557	4.58295e-11
REAC	Eukaryotic Translation Initiation	REAC:R-MMU-72613	4.65435e-11
REAC	Cap-dependent Translation Initiation	REAC:R-MMU-72737	4.65435e-11
GO:CC	ribosomal subunit	GO:0044391	4.89419e-11
GO:BP	positive regulation of neurogenesis	GO:0050769	4.97807e-11
GO:BP	myeloid cell differentiation	GO:0030099	5.37482e-11
GO:BP	leukocyte activation involved in immune response	GO:0002366	5.41965e-11
GO:BP	ion transport	GO:0006811	5.53637e-11
GO:MF	molecular function regulator	GO:0098772	5.57188e-11
TF	Factor: WT1; motif: NNGGGNGGGSGN; match class: 1	TF:M07436_1	5.78282e-11
GO:BP	regulation of MAPK cascade	GO:0043408	6.30219e-11
GO:BP	regulation of mononuclear cell proliferation	GO:0032944	6.31613e-11
TF	Factor: Egr-3; motif: NTGCGTGGGCGK; match class: 0	TF:M00245_0	6.5881e-11
TF	Factor: Egr-3; motif: NTGCGTGGGCGK	TF:M00245	6.5881e-11
GO:BP	positive regulation of MAPK cascade	GO:0043410	6.68693e-11
TF	Factor: MOVO-B; motif: GNGGGGG; match class: 1	TF:M01104_1	6.70867e-11
GO:BP	cell projection morphogenesis	GO:0048858	6.79826e-11
GO:CC	glutamatergic synapse	GO:0098978	7.00767e-11
GO:CC	extracellular region part	GO:0044421	7.24712e-11
GO:BP	regulation of primary metabolic process	GO:0080090	7.63915e-11
GO:CC	vesicle membrane	GO:0012506	7.76008e-11
TF	Factor: CPBP; motif: SNCCCNN	TF:M01822	7.96742e-11
TF	Factor: CPBP; motif: SNCCCNN; match class: 0	TF:M01822_0	7.96742e-11
GO:BP	leukocyte mediated immunity	GO:0002443	8.30774e-11
GO:BP	maintenance of location	GO:0051235	8.44061e-11
TF	Factor: MAZ; motif: GGGGAGGG; match class: 1	TF:M00649_1	8.61241e-11
GO:BP	positive regulation of chemokine production	GO:0032722	8.88691e-11
TF	Factor: GKLF; motif: GCCMCRCCCNNN; match class: 1	TF:M01588_1	9.08275e-11
GO:CC	postsynaptic specialization	GO:0099572	9.21595e-11
GO:BP	positive regulation of leukocyte cell-cell adhesion	GO:1903039	9.32477e-11
TF	Factor: AP-2; motif: GSCCSCRGGCNRNRNN	TF:M00800	1.06779e-10
TF	Factor: AP-2; motif: GSCCSCRGGCNRNRNN; match class: 0	TF:M00800_0	1.06779e-10
GO:BP	developmental growth	GO:0048589	1.14191e-10
GO:BP	negative regulation of signal transduction	GO:0009968	1.1512e-10
GO:BP	cell-substrate adhesion	GO:0031589	1.15269e-10
TF	Factor: Zic3; motif: NGGGKGGTC; match class: 0	TF:M00450_0	1.15999e-10
TF	Factor: Zic3; motif: NGGGKGGTC	TF:M00450	1.15999e-10
GO:BP	regulation of leukocyte proliferation	GO:0070663	1.16333e-10
GO:BP	positive regulation of hemopoiesis	GO:1903708	1.18417e-10
GO:CC	postsynaptic density	GO:0014069	1.19762e-10
GO:BP	activation of innate immune response	GO:0002218	1.24114e-10
GO:BP	primary metabolic process	GO:0044238	1.26149e-10
GO:BP	lymphocyte proliferation	GO:0046651	1.27017e-10
TF	Factor: Osx; motif: CCNCCCCCNNN; match class: 1	TF:M07329_1	1.27136e-10
TF	Factor: BTEB2; motif: RGGGNGKGGN; match class: 1	TF:M07277_1	1.3657e-10
GO:BP	response to growth factor	GO:0070848	1.3765e-10
TF	Factor: IRF6; motif: NNNACTCYCGGKNNN; match class: 0	TF:M02874_0	1.49627e-10
TF	Factor: IRF6; motif: NNNACTCYCGGKNNN	TF:M02874	1.49627e-10
GO:BP	response to lipopolysaccharide	GO:0032496	1.50004e-10
GO:BP	cytokine secretion	GO:0050663	1.53403e-10
GO:BP	regulation of proteolysis	GO:0030162	1.65577e-10
GO:CC	plasma membrane	GO:0005886	1.72575e-10
GO:MF	enzyme activator activity	GO:0008047	1.80243e-10
GO:BP	positive regulation of tumor necrosis factor production	GO:0032760	1.84018e-10
TF	Factor: IRF6; motif: NNNACTCYCGGKNNN; match class: 1	TF:M02874_1	1.9274e-10
GO:BP	plasma membrane bounded cell projection morphogenesis	GO:0120039	1.96318e-10
GO:BP	positive regulation of kinase activity	GO:0033674	2.08642e-10
GO:MF	cell adhesion molecule binding	GO:0050839	2.11109e-10
GO:BP	cellular response to peptide	GO:1901653	2.30406e-10
GO:BP	cellular response to molecule of bacterial origin	GO:0071219	2.34705e-10
GO:BP	cell morphogenesis involved in differentiation	GO:0000904	2.41968e-10
TF	Factor: ZF5; motif: GYCGCGCARNGCNN; match class: 1	TF:M02933_1	2.42301e-10
REAC	Hemostasis	REAC:R-MMU-109582	2.50997e-10
GO:BP	regulation of response to cytokine stimulus	GO:0060759	2.53196e-10
GO:MF	GTPase activity	GO:0003924	2.58883e-10
GO:BP	interleukin-6 production	GO:0032635	2.69283e-10
GO:BP	T cell proliferation	GO:0042098	2.73663e-10
GO:BP	signal transduction	GO:0007165	2.78568e-10
GO:BP	chemical homeostasis	GO:0048878	3.31058e-10
GO:CC	ribosome	GO:0005840	3.32802e-10
KEGG	Human cytomegalovirus infection	KEGG:05163	3.50481e-10
GO:BP	cellular response to growth factor stimulus	GO:0071363	3.52836e-10
KEGG	AGE-RAGE signaling pathway in diabetic complications	KEGG:04933	3.76975e-10
GO:BP	anterograde trans-synaptic signaling	GO:0098916	3.85755e-10
GO:BP	chemical synaptic transmission	GO:0007268	3.85755e-10
GO:BP	response to hormone	GO:0009725	3.89428e-10
GO:BP	regulation of interleukin-6 production	GO:0032675	4.04786e-10
GO:BP	response to peptide hormone	GO:0043434	4.09196e-10
GO:BP	transmembrane receptor protein tyrosine kinase signaling pathway	GO:0007169	4.10278e-10
TF	Factor: AP-2; motif: SNNNCCNCAGGCN; match class: 0	TF:M00915_0	4.15479e-10
TF	Factor: AP-2; motif: SNNNCCNCAGGCN	TF:M00915	4.15479e-10
GO:BP	trans-synaptic signaling	GO:0099537	4.27518e-10
GO:MF	protein homodimerization activity	GO:0042803	4.73137e-10
TF	Factor: Zfp281; motif: NNCCCCCCCCCCMYC; match class: 0	TF:M02831_0	4.87777e-10
TF	Factor: Zfp281; motif: NNCCCCCCCCCCMYC	TF:M02831	4.87777e-10
GO:BP	negative regulation of cellular component organization	GO:0051129	4.88245e-10
GO:BP	regulation of lymphocyte proliferation	GO:0050670	5.15474e-10
GO:BP	positive regulation of protein kinase activity	GO:0045860	5.33522e-10
GO:BP	positive regulation of transferase activity	GO:0051347	5.52748e-10
GO:BP	regulation of reactive oxygen species metabolic process	GO:2000377	5.67629e-10
TF	Factor: Kid3; motif: CCACN; match class: 1	TF:M01160_1	5.77454e-10
GO:BP	epithelial cell proliferation	GO:0050673	6.07138e-10
GO:CC	presynapse	GO:0098793	6.21599e-10
GO:BP	ion transmembrane transport	GO:0034220	6.54193e-10
GO:BP	positive regulation of cellular component biogenesis	GO:0044089	7.33946e-10
GO:BP	regulation of nitrogen compound metabolic process	GO:0051171	7.69188e-10
GO:BP	endocytosis	GO:0006897	7.98496e-10
GO:BP	neuron projection morphogenesis	GO:0048812	7.98496e-10
GO:BP	regulation of viral process	GO:0050792	8.1115e-10
GO:BP	lymphocyte differentiation	GO:0030098	8.38463e-10
GO:CC	side of membrane	GO:0098552	8.40039e-10
GO:BP	negative regulation of viral process	GO:0048525	8.46962e-10
GO:BP	regulation of growth	GO:0040008	8.534e-10
TF	Factor: Zfp536; motif: NCGGAKG	TF:M05541	8.88837e-10
TF	Factor: Zfp536; motif: NCGGAKG; match class: 0	TF:M05541_0	8.88837e-10
GO:CC	Golgi apparatus	GO:0005794	9.13319e-10
GO:BP	small GTPase mediated signal transduction	GO:0007264	9.56168e-10
GO:CC	membrane raft	GO:0045121	9.6299e-10
GO:BP	negative regulation of cytokine production	GO:0001818	1.01191e-09
GO:BP	cell cycle	GO:0007049	1.0526e-09
KEGG	Focal adhesion	KEGG:04510	1.064e-09
GO:BP	positive regulation of leukocyte migration	GO:0002687	1.10074e-09
GO:CC	membrane microdomain	GO:0098857	1.1179e-09
GO:CC	cytoplasmic vesicle membrane	GO:0030659	1.15578e-09
GO:BP	synaptic signaling	GO:0099536	1.24253e-09
GO:BP	cation transport	GO:0006812	1.40688e-09
GO:BP	positive regulation of growth	GO:0045927	1.42035e-09
GO:BP	cation transmembrane transport	GO:0098655	1.4282e-09
GO:CC	basement membrane	GO:0005604	1.43445e-09
GO:BP	antigen processing and presentation	GO:0019882	1.46768e-09
GO:BP	receptor-mediated endocytosis	GO:0006898	1.53128e-09
GO:BP	regulation of peptide secretion	GO:0002791	1.59486e-09
GO:BP	cellular response to interferon-gamma	GO:0071346	1.61208e-09
GO:BP	regulation of chemokine production	GO:0032642	1.61539e-09
GO:BP	cellular macromolecule localization	GO:0070727	1.62315e-09
GO:BP	positive regulation of cytokine-mediated signaling pathway	GO:0001961	1.74508e-09
GO:BP	epithelium development	GO:0060429	1.79044e-09
GO:BP	negative regulation of cell adhesion	GO:0007162	1.79948e-09
GO:BP	negative regulation of protein metabolic process	GO:0051248	1.83381e-09
GO:BP	positive regulation of T cell activation	GO:0050870	1.88745e-09
GO:BP	negative regulation of lymphocyte activation	GO:0051250	1.93076e-09
GO:BP	myeloid leukocyte mediated immunity	GO:0002444	1.93755e-09
KEGG	Influenza A	KEGG:05164	1.98938e-09
KEGG	Chemokine signaling pathway	KEGG:04062	2.08383e-09
TF	Factor: LKLF; motif: GGGGTGGKSN; match class: 1	TF:M07261_1	2.12622e-09
GO:CC	axon part	GO:0033267	2.1489e-09
GO:BP	transmembrane transport	GO:0055085	2.19423e-09
KEGG	Measles	KEGG:05162	2.24677e-09
TF	Factor: AP-2gamma; motif: GCCYNCRGSN	TF:M03811	2.25485e-09
TF	Factor: AP-2gamma; motif: GCCYNCRGSN; match class: 0	TF:M03811_0	2.25485e-09
TF	Factor: RREB-1; motif: CCCCAAACMMCCCC; match class: 0	TF:M00257_0	2.2786e-09
TF	Factor: RREB-1; motif: CCCCAAACMMCCCC	TF:M00257	2.2786e-09
TF	Factor: Klf7; motif: NNNRCCMCGCCCNNNN; match class: 0	TF:M02773_0	2.31105e-09
TF	Factor: Klf7; motif: NNNRCCMCGCCCNNNN	TF:M02773	2.31105e-09
GO:BP	cellular protein localization	GO:0034613	2.44802e-09
TF	Factor: EGR-1; motif: NGCGKGGGCGKNN; match class: 0	TF:M08996_0	2.53453e-09
TF	Factor: EGR-1; motif: NGCGKGGGCGKNN	TF:M08996	2.53453e-09
GO:BP	response to metal ion	GO:0010038	2.69869e-09
GO:BP	viral life cycle	GO:0019058	2.75568e-09
GO:BP	cell part morphogenesis	GO:0032990	2.83477e-09
GO:CC	cytosolic large ribosomal subunit	GO:0022625	2.85602e-09
TF	Factor: E2F-1; motif: NKTSSCGC	TF:M00428	3.01359e-09
TF	Factor: E2F-1; motif: NKTSSCGC; match class: 0	TF:M00428_0	3.01359e-09
GO:BP	myeloid leukocyte migration	GO:0097529	3.0484e-09
GO:MF	nucleoside-triphosphatase activity	GO:0017111	3.05735e-09
GO:BP	positive regulation of developmental growth	GO:0048639	3.23696e-09
TF	Factor: Egr1; motif: NCCGCCCCCGCANN	TF:M02744	3.24735e-09
TF	Factor: Egr1; motif: NCCGCCCCCGCANN; match class: 0	TF:M02744_0	3.24735e-09
TF	Factor: AP-2; motif: MKCCCSCNGGCG; match class: 1	TF:M00189_1	3.57239e-09
TF	Factor: Zic3; motif: NGGGKGGTC; match class: 1	TF:M00450_1	3.69589e-09
GO:CC	membrane region	GO:0098589	3.81939e-09
KEGG	Apoptosis	KEGG:04210	3.85564e-09
GO:CC	secretory vesicle	GO:0099503	3.87496e-09
TF	Factor: Tfap2a; motif: TGCCCYNRGGGCA; match class: 0	TF:M04157_0	3.92087e-09
TF	Factor: Tfap2a; motif: TGCCCYNRGGGCA	TF:M04157	3.92087e-09
GO:BP	regulation of cytokine-mediated signaling pathway	GO:0001959	4.05343e-09
KEGG	Kaposi sarcoma-associated herpesvirus infection	KEGG:05167	4.78035e-09
TF	Factor: FKLF; motif: BGGGNGGVMD; match class: 0	TF:M01837_0	5.13021e-09
TF	Factor: FKLF; motif: BGGGNGGVMD	TF:M01837	5.13021e-09
GO:BP	regulation of endocytosis	GO:0030100	5.17115e-09
GO:BP	regulation of trans-synaptic signaling	GO:0099177	5.21276e-09
GO:CC	endosome	GO:0005768	5.36355e-09
TF	Factor: MZF-1; motif: TGGGGAR	TF:M01733	5.52035e-09
TF	Factor: MZF-1; motif: TGGGGAR; match class: 0	TF:M01733_0	5.52035e-09
GO:CC	actin cytoskeleton	GO:0015629	5.64673e-09
TF	Factor: BEN; motif: CWGCGAYA	TF:M01241	5.90903e-09
TF	Factor: BEN; motif: CWGCGAYA; match class: 0	TF:M01241_0	5.90903e-09
GO:BP	regulation of lymphocyte activation	GO:0051249	6.31722e-09
TF	Factor: PLAG1; motif: CCCCCKWNNNGGSCCC	TF:M01973	6.91917e-09
TF	Factor: PLAG1; motif: CCCCCKWNNNGGSCCC; match class: 0	TF:M01973_0	6.91917e-09
GO:BP	cellular response to lipid	GO:0071396	7.05399e-09
KEGG	Pertussis	KEGG:05133	7.18611e-09
TF	Factor: BTEB3; motif: BNRNGGGAGGNGT; match class: 1	TF:M01865_1	7.6024e-09
TF	Factor: IRF4; motif: NNNAYTCTCGGWNNN; match class: 1	TF:M02872_1	7.6133e-09
GO:BP	regulation of protein secretion	GO:0050708	7.89072e-09
GO:BP	regulation of lymphocyte differentiation	GO:0045619	8.0854e-09
GO:MF	adenyl nucleotide binding	GO:0030554	9.33125e-09
GO:BP	regulation of epithelial cell proliferation	GO:0050678	9.35669e-09
WP	Microglia Pathogen Phagocytosis Pathway	WP:WP3626	9.7074e-09
GO:BP	cellular response to lipopolysaccharide	GO:0071222	9.95828e-09
GO:BP	regulation of myeloid leukocyte mediated immunity	GO:0002886	1.00006e-08
TF	Factor: AP-2gamma; motif: GCCYNNGGS; match class: 1	TF:M00470_1	1.05407e-08
GO:BP	chemokine production	GO:0032602	1.07824e-08
GO:BP	regulation of actin filament-based process	GO:0032970	1.08036e-08
GO:BP	modulation of chemical synaptic transmission	GO:0050804	1.08862e-08
GO:BP	activation of immune response	GO:0002253	1.12307e-08
GO:BP	positive regulation of neuron projection development	GO:0010976	1.19108e-08
GO:BP	Ras protein signal transduction	GO:0007265	1.20416e-08
GO:MF	adenyl ribonucleotide binding	GO:0032559	1.22354e-08
KEGG	Human T-cell leukemia virus 1 infection	KEGG:05166	1.28448e-08
GO:CC	phagocytic vesicle	GO:0045335	1.2899e-08
GO:BP	regulation of macromolecule metabolic process	GO:0060255	1.29312e-08
GO:BP	regulation of cytokine secretion	GO:0050707	1.29529e-08
TF	Factor: E2F-4; motif: GCGGGAAANA; match class: 1	TF:M02090_1	1.29877e-08
GO:CC	condensed chromosome, centromeric region	GO:0000779	1.31863e-08
GO:BP	cellular homeostasis	GO:0019725	1.32541e-08
REAC	Assembly of collagen fibrils and other multimeric structures	REAC:R-MMU-2022090	1.3375e-08
GO:BP	I-kappaB kinase/NF-kappaB signaling	GO:0007249	1.34966e-08
GO:MF	phospholipid binding	GO:0005543	1.36404e-08
REAC	Extracellular matrix organization	REAC:R-MMU-1474244	1.4053e-08
GO:CC	supramolecular polymer	GO:0099081	1.45703e-08
TF	Factor: MYF6; motif: NNNRACAGNCNCNCC	TF:M02885	1.46827e-08
TF	Factor: MYF6; motif: NNNRACAGNCNCNCC; match class: 0	TF:M02885_0	1.46827e-08
GO:BP	T cell differentiation	GO:0030217	1.47206e-08
GO:BP	regulation of transmembrane transport	GO:0034762	1.47554e-08
KEGG	Lysosome	KEGG:04142	1.51243e-08
GO:CC	supramolecular complex	GO:0099080	1.58255e-08
KEGG	Chagas disease (American trypanosomiasis)	KEGG:05142	1.64136e-08
TF	Factor: Egr-2; motif: NTGCGTRGGCGK; match class: 0	TF:M00246_0	1.70878e-08
TF	Factor: Egr-2; motif: NTGCGTRGGCGK	TF:M00246	1.70878e-08
GO:MF	pyrophosphatase activity	GO:0016462	1.80645e-08
GO:BP	peptidyl-tyrosine modification	GO:0018212	1.84604e-08
GO:BP	regulation of cell cycle	GO:0051726	1.96295e-08
GO:BP	positive regulation of ion transport	GO:0043270	2.03003e-08
GO:MF	purine nucleoside binding	GO:0001883	2.15307e-08
GO:MF	extracellular matrix structural constituent	GO:0005201	2.1912e-08
TF	Factor: Sp1; motif: GGGGCGGGGT; match class: 1	TF:M00008_1	2.24972e-08
GO:MF	hydrolase activity, acting on acid anhydrides	GO:0016817	2.35584e-08
GO:MF	hydrolase activity, acting on acid anhydrides, in phosphorus-containing anhydrides	GO:0016818	2.35584e-08
GO:BP	myeloid leukocyte differentiation	GO:0002573	2.48884e-08
GO:MF	purine ribonucleoside binding	GO:0032550	2.70456e-08
GO:BP	cellular response to external stimulus	GO:0071496	2.87959e-08
GO:BP	regulation of actin cytoskeleton organization	GO:0032956	2.92545e-08
TF	Factor: E2F-4; motif: GNNGGCGGGAAN	TF:M09682	3.06814e-08
TF	Factor: E2F-4; motif: GNNGGCGGGAAN; match class: 0	TF:M09682_0	3.06814e-08
GO:BP	peptidyl-tyrosine phosphorylation	GO:0018108	3.08345e-08
GO:CC	receptor complex	GO:0043235	3.08861e-08
GO:BP	apoptotic signaling pathway	GO:0097190	3.21537e-08
GO:BP	positive regulation of proteolysis	GO:0045862	3.40056e-08
KEGG	Pathways in cancer	KEGG:05200	3.53549e-08
TF	Factor: myogenin; motif: CAGCTG; match class: 1	TF:M02101_1	3.55364e-08
TF	Factor: myogenin; motif: CAGCTG; match class: 0	TF:M02101_0	3.55364e-08
TF	Factor: myogenin; motif: CAGCTG	TF:M02101	3.55364e-08
GO:BP	establishment of organelle localization	GO:0051656	3.66558e-08
TF	Factor: ELK-1; motif: ACCGGAWRTN; match class: 1	TF:M01981_1	3.99147e-08
GO:BP	taxis	GO:0042330	4.00815e-08
GO:MF	ribonucleoside binding	GO:0032549	4.02079e-08
TF	Factor: Zfp740; motif: NCCCCCCCAC; match class: 1	TF:M03944_1	4.18257e-08
GO:BP	myeloid cell activation involved in immune response	GO:0002275	4.5506e-08
GO:MF	amide binding	GO:0033218	4.67651e-08
TF	Factor: SP1; motif: GGGGYGGGGNS; match class: 1	TF:M01303_1	4.97137e-08
TF	Factor: Plagl1; motif: NNNGGGGSSCCCCNNN	TF:M02786	5.24282e-08
TF	Factor: Plagl1; motif: NNNGGGGSSCCCCNNN; match class: 0	TF:M02786_0	5.24282e-08
GO:BP	negative regulation of molecular function	GO:0044092	5.42661e-08
GO:CC	microtubule	GO:0005874	5.44951e-08
REAC	Collagen biosynthesis and modifying enzymes	REAC:R-MMU-1650814	5.91275e-08
GO:MF	nucleoside binding	GO:0001882	6.11333e-08
GO:BP	macrophage activation	GO:0042116	6.12223e-08
TF	Factor: c-Myc:Max; motif: GCCAYGYGSN	TF:M00322	6.18423e-08
TF	Factor: c-Myc:Max; motif: GCCAYGYGSN; match class: 0	TF:M00322_0	6.18423e-08
GO:BP	regulation of cell shape	GO:0008360	6.25995e-08
GO:CC	small ribosomal subunit	GO:0015935	6.27957e-08
GO:BP	chemotaxis	GO:0006935	6.28905e-08
GO:MF	GTP binding	GO:0005525	6.34763e-08
KEGG	Hepatitis B	KEGG:05161	6.75842e-08
GO:BP	gliogenesis	GO:0042063	7.09298e-08
GO:BP	regulation of supramolecular fiber organization	GO:1902903	7.12902e-08
REAC	Non-integrin membrane-ECM interactions	REAC:R-MMU-3000171	7.58647e-08
GO:BP	regulation of cell-substrate adhesion	GO:0010810	7.7161e-08
GO:MF	kinesin binding	GO:0019894	7.84714e-08
GO:BP	negative regulation of immune response	GO:0050777	7.98525e-08
TF	Factor: Zfp740; motif: NNNCCCCCCCCMNNNN; match class: 1	TF:M02834_1	8.10342e-08
GO:MF	signaling receptor binding	GO:0005102	8.43231e-08
TF	Factor: ZBED6; motif: NRRGCTCGCCNN	TF:M01598	8.553e-08
TF	Factor: ZBED6; motif: NRRGCTCGCCNN; match class: 0	TF:M01598_0	8.553e-08
GO:BP	regulation of adaptive immune response	GO:0002819	8.83802e-08
WP	Focal Adhesion	WP:WP85	8.86857e-08
TF	Factor: Egr-1; motif: GCGGGGGCGG; match class: 1	TF:M07354_1	8.94733e-08
GO:BP	regulation of ion transmembrane transport	GO:0034765	9.3811e-08
GO:MF	peptide binding	GO:0042277	9.49466e-08
GO:BP	regulation of neuron death	GO:1901214	9.53203e-08
GO:BP	ERK1 and ERK2 cascade	GO:0070371	9.63529e-08
GO:BP	positive regulation of protein complex assembly	GO:0031334	9.81045e-08
GO:MF	guanyl ribonucleotide binding	GO:0032561	1.01474e-07
GO:MF	guanyl nucleotide binding	GO:0019001	1.01474e-07
GO:BP	regulation of peptidase activity	GO:0052547	1.02576e-07
KEGG	Tuberculosis	KEGG:05152	1.04054e-07
TF	Factor: AP-4; motif: NCAGCTGYNGNCN; match class: 0	TF:M01860_0	1.0413e-07
TF	Factor: AP-4; motif: NCAGCTGYNGNCN	TF:M01860	1.0413e-07
GO:MF	collagen binding	GO:0005518	1.06811e-07
GO:CC	extracellular space	GO:0005615	1.11999e-07
GO:BP	positive regulation of leukocyte mediated immunity	GO:0002705	1.13197e-07
GO:CC	MHC protein complex	GO:0042611	1.19782e-07
GO:CC	ruffle	GO:0001726	1.21573e-07
TF	Factor: Tfap2a; motif: TGCCCYNRGGCA	TF:M04155	1.25113e-07
TF	Factor: Tfap2a; motif: TGCCCYNRGGCA; match class: 0	TF:M04155_0	1.25113e-07
GO:CC	endocytic vesicle membrane	GO:0030666	1.38909e-07
GO:MF	ATP binding	GO:0005524	1.38967e-07
TF	Factor: Sp4; motif: NNNNMCGCCCCCTNNNN; match class: 0	TF:M02810_0	1.40193e-07
TF	Factor: Sp4; motif: NNNNMCGCCCCCTNNNN	TF:M02810	1.40193e-07
GO:BP	positive regulation of neuron differentiation	GO:0045666	1.41886e-07
GO:BP	positive regulation of inflammatory response	GO:0050729	1.42407e-07
GO:BP	cellular response to peptide hormone stimulus	GO:0071375	1.55656e-07
GO:BP	positive regulation of lymphocyte differentiation	GO:0045621	1.63149e-07
GO:BP	tissue remodeling	GO:0048771	1.63964e-07
GO:BP	pattern recognition receptor signaling pathway	GO:0002221	1.64067e-07
GO:BP	positive regulation of angiogenesis	GO:0045766	1.67538e-07
GO:BP	regulation of cellular protein localization	GO:1903827	1.67543e-07
GO:BP	organelle localization	GO:0051640	1.69836e-07
GO:BP	cellular response to lipoprotein particle stimulus	GO:0071402	1.70006e-07
GO:BP	positive regulation of cell activation	GO:0050867	1.75521e-07
GO:CC	supramolecular fiber	GO:0099512	1.79641e-07
GO:BP	positive regulation of cell projection organization	GO:0031346	1.84235e-07
TF	Factor: RNF96; motif: BCCCGCRGCC	TF:M01199	1.89192e-07
TF	Factor: RNF96; motif: BCCCGCRGCC; match class: 0	TF:M01199_0	1.89192e-07
GO:CC	condensed chromosome kinetochore	GO:0000777	2.03403e-07
GO:BP	positive regulation of DNA-binding transcription factor activity	GO:0051091	2.0509e-07
TF	Factor: SP100; motif: NNCGTCGNNTAAWNN; match class: 0	TF:M02913_0	2.07206e-07
TF	Factor: SP100; motif: NNCGTCGNNTAAWNN	TF:M02913	2.07206e-07
TF	Factor: TFII-I; motif: RGAGGKAGG; match class: 0	TF:M00706_0	2.16371e-07
TF	Factor: TFII-I; motif: RGAGGKAGG	TF:M00706	2.16371e-07
GO:CC	cytoplasmic region	GO:0099568	2.20966e-07
GO:BP	metal ion transport	GO:0030001	2.24884e-07
GO:BP	negative regulation of cellular protein metabolic process	GO:0032269	2.28529e-07
KEGG	Relaxin signaling pathway	KEGG:04926	2.40878e-07
GO:BP	neuron death	GO:0070997	2.42803e-07
GO:BP	negative regulation of cell differentiation	GO:0045596	2.56123e-07
GO:CC	extracellular region	GO:0005576	2.57949e-07
GO:BP	innate immune response-activating signal transduction	GO:0002758	2.66497e-07
TF	Factor: Spz1; motif: DNNGGRGGGWWNNNN; match class: 0	TF:M00446_0	2.69006e-07
TF	Factor: Spz1; motif: DNNGGRGGGWWNNNN	TF:M00446	2.69006e-07
GO:CC	cell cortex	GO:0005938	2.77875e-07
TF	Factor: GKLF; motif: CCTCCYN	TF:M01835	2.818e-07
TF	Factor: GKLF; motif: CCTCCYN; match class: 0	TF:M01835_0	2.818e-07
GO:MF	extracellular matrix structural constituent conferring tensile strength	GO:0030020	2.83665e-07
GO:BP	regulation of catabolic process	GO:0009894	3.07753e-07
KEGG	Platelet activation	KEGG:04611	3.18431e-07
TF	Factor: TIEG1; motif: GGSGGKGNNN	TF:M08905	3.23739e-07
TF	Factor: TIEG1; motif: GGSGGKGNNN; match class: 0	TF:M08905_0	3.23739e-07
GO:BP	nitrogen compound metabolic process	GO:0006807	3.41565e-07
TF	Factor: TEL1; motif: CNCGGAANNN	TF:M01993	3.41818e-07
TF	Factor: TEL1; motif: CNCGGAANNN; match class: 0	TF:M01993_0	3.41818e-07
GO:BP	positive regulation of vasculature development	GO:1904018	3.57808e-07
GO:CC	cell-cell junction	GO:0005911	3.68001e-07
GO:BP	cellular response to organic cyclic compound	GO:0071407	3.69068e-07
GO:BP	ion homeostasis	GO:0050801	3.79676e-07
GO:BP	alpha-beta T cell activation	GO:0046631	3.82706e-07
GO:BP	catabolic process	GO:0009056	3.94811e-07
GO:BP	integrin-mediated signaling pathway	GO:0007229	4.09047e-07
GO:CC	endocytic vesicle	GO:0030139	4.15039e-07
GO:BP	cellular response to oxidative stress	GO:0034599	4.34196e-07
TF	Factor: AP-2alpha; motif: NSCCNCRGGSN; match class: 0	TF:M07348_0	4.5268e-07
TF	Factor: AP-2alpha; motif: NSCCNCRGGSN	TF:M07348	4.5268e-07
TF	Factor: MZF-1; motif: KNGNKAGGGGNAA	TF:M00084	4.65533e-07
TF	Factor: MZF-1; motif: KNGNKAGGGGNAA; match class: 0	TF:M00084_0	4.65533e-07
KEGG	PI3K-Akt signaling pathway	KEGG:04151	5.25595e-07
GO:BP	response to antibiotic	GO:0046677	5.31639e-07
GO:MF	glycosaminoglycan binding	GO:0005539	5.35007e-07
GO:BP	ameboidal-type cell migration	GO:0001667	5.446e-07
TF	Factor: Spz1; motif: DNNGGRGGGWWNNNN; match class: 1	TF:M00446_1	5.8074e-07
GO:CC	kinetochore	GO:0000776	6.7888e-07
GO:BP	cell growth	GO:0016049	6.79497e-07
TF	Factor: CP2/LBP-1c/LSF; motif: GCTGGNTNGNNCYNG; match class: 0	TF:M00947_0	6.95933e-07
TF	Factor: CP2/LBP-1c/LSF; motif: GCTGGNTNGNNCYNG	TF:M00947	6.95933e-07
GO:BP	adaptive immune response	GO:0002250	7.05743e-07
TF	Factor: SREBP-2; motif: NNGYCACNNSMN; match class: 0	TF:M01177_0	7.1905e-07
TF	Factor: SREBP-2; motif: NNGYCACNNSMN	TF:M01177	7.1905e-07
KEGG	Human immunodeficiency virus 1 infection	KEGG:05170	7.26402e-07
TF	Factor: E2F-1; motif: NNNSSCGCSAANN	TF:M07250	7.30928e-07
TF	Factor: E2F-1; motif: NNNSSCGCSAANN; match class: 0	TF:M07250_0	7.30928e-07
TF	Factor: MyoD; motif: SCAGCTGYYNCNNNC; match class: 0	TF:M09698_0	7.62224e-07
TF	Factor: MyoD; motif: SCAGCTGYYNCNNNC	TF:M09698	7.62224e-07
GO:BP	regulation of myeloid cell differentiation	GO:0045637	7.78093e-07
TF	Factor: Pax-5; motif: RRMSWGANWYCTNRAGCGKRACSRYNSM; match class: 0	TF:M00144_0	7.79972e-07
TF	Factor: Pax-5; motif: RRMSWGANWYCTNRAGCGKRACSRYNSM	TF:M00144	7.79972e-07
GO:BP	cellular chemical homeostasis	GO:0055082	7.96183e-07
GO:BP	lipid metabolic process	GO:0006629	8.21494e-07
GO:BP	positive regulation of GTPase activity	GO:0043547	8.40075e-07
KEGG	TNF signaling pathway	KEGG:04668	8.40821e-07
KEGG	Salmonella infection	KEGG:05132	8.53447e-07
GO:CC	cell projection membrane	GO:0031253	8.55091e-07
GO:BP	inorganic ion transmembrane transport	GO:0098660	8.56641e-07
GO:CC	pigment granule	GO:0048770	9.23145e-07
GO:CC	melanosome	GO:0042470	9.23145e-07
TF	Factor: HSF4; motif: CTGCMRN	TF:M07322	9.51223e-07
TF	Factor: HSF4; motif: CTGCMRN; match class: 0	TF:M07322_0	9.51223e-07
TF	Factor: Egr-1; motif: WTGCGTGGGCGK; match class: 0	TF:M00243_0	9.70253e-07
TF	Factor: Egr-1; motif: WTGCGTGGGCGK	TF:M00243	9.70253e-07
GO:BP	inorganic cation transmembrane transport	GO:0098662	1.03978e-06
GO:BP	negative regulation of protein modification process	GO:0031400	1.06505e-06
REAC	Signaling by Rho GTPases	REAC:R-MMU-194315	1.09353e-06
GO:MF	lipid binding	GO:0008289	1.14277e-06
KEGG	Toll-like receptor signaling pathway	KEGG:04620	1.19414e-06
GO:BP	axon development	GO:0061564	1.20778e-06
TF	Factor: Egr-2; motif: GCGTGGGCGG; match class: 1	TF:M05494_1	1.24194e-06
GO:MF	drug binding	GO:0008144	1.27765e-06
TF	Factor: AP-2alpha; motif: GCCNNNRGS	TF:M00469	1.29279e-06
TF	Factor: AP-2alpha; motif: GCCNNNRGS; match class: 0	TF:M00469_0	1.29279e-06
TF	Factor: Zfp740; motif: NNNCCCCCCCCMNNNN; match class: 0	TF:M02834_0	1.30277e-06
TF	Factor: Zfp740; motif: NNNCCCCCCCCMNNNN	TF:M02834	1.30277e-06
GO:BP	negative regulation of viral life cycle	GO:1903901	1.31041e-06
GO:BP	regulation of regulated secretory pathway	GO:1903305	1.32147e-06
GO:BP	leukocyte degranulation	GO:0043299	1.33706e-06
TF	Factor: Zic3; motif: NMCCCCCGGGGGGGN; match class: 0	TF:M02837_0	1.35422e-06
TF	Factor: Zic3; motif: NMCCCCCGGGGGGGN	TF:M02837	1.35422e-06
GO:CC	membrane protein complex	GO:0098796	1.37383e-06
GO:BP	positive regulation of T cell differentiation	GO:0045582	1.40516e-06
GO:BP	regulation of T cell proliferation	GO:0042129	1.50585e-06
GO:CC	leading edge membrane	GO:0031256	1.57498e-06
GO:BP	interleukin-1 production	GO:0032612	1.63333e-06
TF	Factor: ZIC3; motif: NNNCACAGCAKGNNN	TF:M02941	1.64514e-06
TF	Factor: ZIC3; motif: NNNCACAGCAKGNNN; match class: 0	TF:M02941_0	1.64514e-06
GO:BP	positive regulation of peptidase activity	GO:0010952	1.65254e-06
GO:BP	negative regulation of phosphate metabolic process	GO:0045936	1.65323e-06
GO:BP	negative regulation of phosphorus metabolic process	GO:0010563	1.65323e-06
GO:BP	cellular ion homeostasis	GO:0006873	1.66974e-06
KEGG	Toxoplasmosis	KEGG:05145	1.70939e-06
GO:BP	osteoclast differentiation	GO:0030316	1.74114e-06
GO:BP	small molecule metabolic process	GO:0044281	1.76288e-06
GO:BP	regulation of intracellular transport	GO:0032386	1.82957e-06
TF	Factor: VDR; motif: GGGKNARNRRGGWSA; match class: 1	TF:M00444_1	1.90289e-06
GO:BP	cellular cation homeostasis	GO:0030003	1.98216e-06
TF	Factor: Sp2; motif: NYSGCCCCGCCCCCY; match class: 1	TF:M03567_1	2.07809e-06
GO:BP	cellular response to toxic substance	GO:0097237	2.17713e-06
GO:MF	actin binding	GO:0003779	2.19936e-06
GO:MF	fibronectin binding	GO:0001968	2.26254e-06
GO:BP	response to mechanical stimulus	GO:0009612	2.27239e-06
GO:CC	adherens junction	GO:0005912	2.28366e-06
GO:BP	regulation of ERK1 and ERK2 cascade	GO:0070372	2.39771e-06
GO:BP	antigen processing and presentation of peptide antigen	GO:0048002	2.43214e-06
REAC	Integrin cell surface interactions	REAC:R-MMU-216083	2.49272e-06
GO:BP	regulation of viral life cycle	GO:1903900	2.58006e-06
GO:BP	regulation of protein serine/threonine kinase activity	GO:0071900	2.71588e-06
GO:BP	protein complex oligomerization	GO:0051259	2.7466e-06
GO:BP	response to lipoprotein particle	GO:0055094	2.75214e-06
GO:CC	excitatory synapse	GO:0060076	2.90478e-06
GO:BP	regulation of exocytosis	GO:0017157	2.96693e-06
GO:BP	vesicle-mediated transport in synapse	GO:0099003	2.96693e-06
GO:BP	negative regulation of phosphorylation	GO:0042326	3.0397e-06
GO:BP	cellular response to drug	GO:0035690	3.0397e-06
GO:BP	regulation of endopeptidase activity	GO:0052548	3.0644e-06
GO:MF	protein heterodimerization activity	GO:0046982	3.15429e-06
KEGG	Human papillomavirus infection	KEGG:05165	3.23077e-06
GO:CC	anchoring junction	GO:0070161	3.24138e-06
GO:BP	cell morphogenesis involved in neuron differentiation	GO:0048667	3.31958e-06
TF	Factor: MAZR; motif: NSGGGGGGGGMCN	TF:M00491	3.33499e-06
TF	Factor: MAZR; motif: NSGGGGGGGGMCN; match class: 0	TF:M00491_0	3.33499e-06
TF	Factor: AP-4; motif: RNCAGCTGC	TF:M00927	3.38047e-06
TF	Factor: AP-4; motif: RNCAGCTGC; match class: 0	TF:M00927_0	3.38047e-06
GO:BP	response to tumor necrosis factor	GO:0034612	3.40948e-06
GO:BP	regulation of GTPase activity	GO:0043087	3.43498e-06
GO:CC	myelin sheath	GO:0043209	3.62228e-06
GO:BP	macromolecule metabolic process	GO:0043170	3.6736e-06
GO:BP	protein localization to membrane	GO:0072657	3.81933e-06
GO:BP	cellular response to hormone stimulus	GO:0032870	3.92351e-06
GO:MF	microtubule binding	GO:0008017	4.05266e-06
TF	Factor: Plagl1; motif: NNNGGGGSSCCCCNNN; match class: 1	TF:M02786_1	4.10095e-06
TF	Factor: WT1; motif: GNGGGGGCGGGG; match class: 1	TF:M03893_1	4.10114e-06
TF	Factor: CREB; motif: NSTGACGTMANN	TF:M00178	4.31507e-06
TF	Factor: CREB; motif: NSTGACGTMANN; match class: 0	TF:M00178_0	4.31507e-06
GO:BP	negative regulation of protein phosphorylation	GO:0001933	4.32657e-06
GO:BP	cellular response to tumor necrosis factor	GO:0071356	4.32995e-06
GO:BP	antigen processing and presentation of exogenous peptide antigen	GO:0002478	4.37906e-06
WP	Chemokine signaling pathway	WP:WP2292	4.49635e-06
GO:BP	positive regulation of myeloid leukocyte mediated immunity	GO:0002888	4.54155e-06
GO:CC	chromosome, centromeric region	GO:0000775	4.69941e-06
GO:BP	negative regulation of catalytic activity	GO:0043086	4.89944e-06
GO:MF	heparin binding	GO:0008201	4.9137e-06
GO:BP	skeletal system development	GO:0001501	4.93441e-06
TF	Factor: Hes1; motif: NNCACGYGNN; match class: 1	TF:M07991_1	5.01972e-06
GO:MF	sulfur compound binding	GO:1901681	5.14882e-06
GO:BP	regulation of cellular catabolic process	GO:0031329	5.15908e-06
KEGG	Leukocyte transendothelial migration	KEGG:04670	5.20308e-06
GO:BP	regulation of adaptive immune response based on somatic recombination of immune receptors built from immunoglobulin superfamily domains	GO:0002822	5.20523e-06
GO:MF	hydrolase activity	GO:0016787	5.2332e-06
GO:CC	complex of collagen trimers	GO:0098644	5.32159e-06
GO:CC	synaptic membrane	GO:0097060	5.41158e-06
TF	Factor: SP4; motif: SCCCCGCCCCS; match class: 0	TF:M01273_0	5.45533e-06
TF	Factor: SP4; motif: SCCCCGCCCCS	TF:M01273	5.45533e-06
GO:BP	positive regulation of reactive oxygen species metabolic process	GO:2000379	5.5604e-06
TF	Factor: Klf17; motif: NGGGCGG; match class: 1	TF:M05407_1	5.7166e-06
GO:BP	regulation of DNA-binding transcription factor activity	GO:0051090	5.79882e-06
GO:CC	cytoskeletal part	GO:0044430	5.80387e-06
TF	Factor: Zic2; motif: NMCCCCCGGGGGGGN; match class: 0	TF:M02836_0	5.9232e-06
TF	Factor: Zic2; motif: NMCCCCCGGGGGGGN	TF:M02836	5.9232e-06
GO:BP	response to oxidative stress	GO:0006979	6.06833e-06
GO:BP	organic substance catabolic process	GO:1901575	6.14851e-06
GO:CC	secretory granule	GO:0030141	6.21378e-06
GO:BP	mitotic sister chromatid segregation	GO:0000070	6.3426e-06
GO:BP	negative regulation of T cell activation	GO:0050868	6.6559e-06
REAC	Formation of the ternary complex, and subsequently, the 43S complex	REAC:R-MMU-72695	6.83593e-06
TF	Factor: MAZR; motif: NSGGGGGGGGMCN; match class: 1	TF:M00491_1	7.12235e-06
TF	Factor: HSF4; motif: CTGCMRN; match class: 1	TF:M07322_1	7.71818e-06
REAC	Response to elevated platelet cytosolic Ca2+	REAC:R-MMU-76005	7.74379e-06
GO:BP	leukocyte mediated cytotoxicity	GO:0001909	7.74718e-06
GO:BP	regulation of phagocytosis	GO:0050764	7.82744e-06
GO:BP	negative regulation of viral genome replication	GO:0045071	8.01234e-06
GO:BP	positive regulation of NF-kappaB transcription factor activity	GO:0051092	8.79784e-06
GO:BP	cellular metal ion homeostasis	GO:0006875	8.88065e-06
TF	Factor: BTEB2; motif: GNAGGGGGNGGGSSNN; match class: 1	TF:M03814_1	9.19015e-06
GO:BP	regulation of cellular response to stress	GO:0080135	9.59188e-06
GO:BP	collagen fibril organization	GO:0030199	9.62168e-06
GO:BP	positive regulation of leukocyte activation	GO:0002696	9.70247e-06
GO:BP	phagocytosis	GO:0006909	9.8071e-06
TF	Factor: LRF; motif: GGGGKYNNB; match class: 0	TF:M01100_0	9.90565e-06
TF	Factor: LRF; motif: GGGGKYNNB	TF:M01100	9.90565e-06
GO:BP	neutrophil migration	GO:1990266	9.913e-06
GO:CC	collagen trimer	GO:0005581	1.01605e-05
GO:CC	phagocytic vesicle membrane	GO:0030670	1.01858e-05
KEGG	C-type lectin receptor signaling pathway	KEGG:04625	1.03487e-05
GO:BP	negative regulation of cellular metabolic process	GO:0031324	1.07322e-05
GO:BP	positive regulation of epithelial cell proliferation	GO:0050679	1.08557e-05
GO:BP	regulation of myeloid leukocyte differentiation	GO:0002761	1.11615e-05
GO:BP	response to type I interferon	GO:0034340	1.12261e-05
GO:BP	negative regulation of cell population proliferation	GO:0008285	1.14134e-05
GO:BP	regulation of T cell differentiation	GO:0045580	1.14554e-05
KEGG	ECM-receptor interaction	KEGG:04512	1.16832e-05
GO:BP	ossification	GO:0001503	1.17551e-05
GO:BP	inorganic ion homeostasis	GO:0098771	1.19276e-05
HP	Abnormal bleeding	HP:0001892	1.1939e-05
GO:CC	cell-substrate junction	GO:0030055	1.22925e-05
GO:BP	positive regulation of I-kappaB kinase/NF-kappaB signaling	GO:0043123	1.23128e-05
GO:CC	focal adhesion	GO:0005925	1.24382e-05
GO:BP	positive regulation of endocytosis	GO:0045807	1.26421e-05
GO:BP	response to extracellular stimulus	GO:0009991	1.28581e-05
TF	Factor: Sp4; motif: SCCCCKCCCCCSN; match class: 0	TF:M07617_0	1.2983e-05
TF	Factor: Sp4; motif: SCCCCKCCCCCSN	TF:M07617	1.2983e-05
KEGG	Rheumatoid arthritis	KEGG:05323	1.30292e-05
GO:BP	cation homeostasis	GO:0055080	1.32468e-05
GO:CC	extracellular matrix component	GO:0044420	1.32469e-05
GO:BP	cell killing	GO:0001906	1.3411e-05
GO:BP	leukocyte chemotaxis	GO:0030595	1.39934e-05
KEGG	Th17 cell differentiation	KEGG:04659	1.40118e-05
TF	Factor: Pax-5; motif: BCNNNRNGCANBGNTGNRTAGCSGCHNB; match class: 0	TF:M00143_0	1.40197e-05
TF	Factor: Pax-5; motif: BCNNNRNGCANBGNTGNRTAGCSGCHNB	TF:M00143	1.40197e-05
TF	Factor: Pax-5; motif: RRMSWGANWYCTNRAGCGKRACSRYNSM; match class: 1	TF:M00144_1	1.44656e-05
GO:CC	cortical cytoskeleton	GO:0030863	1.45283e-05
HP	Abnormality of blood and blood-forming tissues	HP:0001871	1.4611e-05
GO:BP	negative regulation of transport	GO:0051051	1.56665e-05
GO:BP	response to reactive oxygen species	GO:0000302	1.57027e-05
GO:BP	cellular lipid metabolic process	GO:0044255	1.57902e-05
GO:BP	viral genome replication	GO:0019079	1.58029e-05
TF	Factor: SP2; motif: GGGCGGGAC; match class: 1	TF:M01783_1	1.59655e-05
GO:BP	neuroinflammatory response	GO:0150076	1.61152e-05
GO:BP	regulation of I-kappaB kinase/NF-kappaB signaling	GO:0043122	1.6117e-05
TF	Factor: RNF96; motif: BCCCGCRGCC; match class: 1	TF:M01199_1	1.62843e-05
GO:BP	nitric oxide metabolic process	GO:0046209	1.65313e-05
KEGG	Hepatitis C	KEGG:05160	1.65941e-05
GO:BP	response to nutrient	GO:0007584	1.66717e-05
REAC	Major pathway of rRNA processing in the nucleolus and cytosol	REAC:R-MMU-6791226	1.69869e-05
REAC	rRNA processing in the nucleus and cytosol	REAC:R-MMU-8868773	1.69869e-05
REAC	rRNA processing	REAC:R-MMU-72312	1.69869e-05
GO:BP	actin filament organization	GO:0007015	1.72525e-05
REAC	Collagen degradation	REAC:R-MMU-1442490	1.74249e-05
TF	Factor: IRF-9; motif: NNRAAWCGAAACTNA	TF:M02771	1.7707e-05
TF	Factor: IRF-9; motif: NNRAAWCGAAACTNA; match class: 0	TF:M02771_0	1.7707e-05
KEGG	Viral carcinogenesis	KEGG:05203	1.84482e-05
GO:BP	cellular response to inorganic substance	GO:0071241	1.8593e-05
GO:BP	metal ion homeostasis	GO:0055065	1.91442e-05
GO:BP	behavior	GO:0007610	1.98538e-05
GO:BP	stress-activated protein kinase signaling cascade	GO:0031098	2.01374e-05
WP	Spinal Cord Injury	WP:WP2432	2.02437e-05
HP	Abnormal immune system morphology	HP:0032251	2.03084e-05
GO:BP	interleukin-1 beta production	GO:0032611	2.03119e-05
GO:BP	cognition	GO:0050890	2.09005e-05
TF	Factor: EGR3; motif: NCMCRCCCACTNMN	TF:M08877	2.10091e-05
TF	Factor: EGR3; motif: NCMCRCCCACTNMN; match class: 0	TF:M08877_0	2.10091e-05
GO:MF	tubulin binding	GO:0015631	2.10569e-05
TF	Factor: MAZ; motif: CCCTCCCYCYN	TF:M07297	2.12608e-05
TF	Factor: MAZ; motif: CCCTCCCYCYN; match class: 0	TF:M07297_0	2.12608e-05
GO:BP	mononuclear cell migration	GO:0071674	2.14498e-05
REAC	Platelet degranulation	REAC:R-MMU-114608	2.15412e-05
GO:BP	cellular divalent inorganic cation homeostasis	GO:0072503	2.22522e-05
GO:BP	cellular catabolic process	GO:0044248	2.23577e-05
TF	Factor: SMAD5; motif: GSGGCAGM; match class: 1	TF:M03846_1	2.28315e-05
GO:BP	regulation of transmembrane transporter activity	GO:0022898	2.29628e-05
GO:CC	polymeric cytoskeletal fiber	GO:0099513	2.32823e-05
REAC	RHO GTPases Activate Formins	REAC:R-MMU-5663220	2.35319e-05
GO:BP	positive regulation of protein transport	GO:0051222	2.39447e-05
KEGG	Amoebiasis	KEGG:05146	2.40026e-05
GO:BP	adaptive immune response based on somatic recombination of immune receptors built from immunoglobulin superfamily domains	GO:0002460	2.43671e-05
GO:CC	cell-substrate adherens junction	GO:0005924	2.59688e-05
GO:CC	cell cortex part	GO:0044448	2.63138e-05
GO:BP	regulation of cysteine-type endopeptidase activity	GO:2000116	2.6648e-05
GO:BP	regulation of metal ion transport	GO:0010959	2.67348e-05
TF	Factor: NF-kappaB; motif: NGGGANTTYCCMNNNN	TF:M00774	2.70029e-05
TF	Factor: NF-kappaB; motif: NGGGANTTYCCMNNNN; match class: 0	TF:M00774_0	2.70029e-05
GO:BP	positive regulation of biosynthetic process	GO:0009891	2.71834e-05
GO:MF	growth factor binding	GO:0019838	2.77753e-05
TF	Factor: Zic2; motif: NMCCCCCGGGGGGGN; match class: 1	TF:M02836_1	2.81903e-05
GO:BP	cytokine production involved in immune response	GO:0002367	2.90304e-05
GO:MF	calcium ion binding	GO:0005509	2.92082e-05
GO:BP	learning or memory	GO:0007611	2.9343e-05
GO:BP	homeostasis of number of cells	GO:0048872	2.9343e-05
KEGG	B cell receptor signaling pathway	KEGG:04662	2.99048e-05
GO:MF	SH3 domain binding	GO:0017124	3.05278e-05
REAC	Translation initiation complex formation	REAC:R-MMU-72649	3.05548e-05
GO:BP	positive regulation of organelle organization	GO:0010638	3.13348e-05
GO:BP	positive regulation of adaptive immune response	GO:0002821	3.16849e-05
GO:BP	central nervous system development	GO:0007417	3.20798e-05
GO:BP	negative regulation of leukocyte cell-cell adhesion	GO:1903038	3.23485e-05
GO:BP	positive regulation of cell growth	GO:0030307	3.30359e-05
TF	Factor: RREB-1; motif: CCCCAAACMMCCCC; match class: 1	TF:M00257_1	3.38884e-05
WP	IL-5 Signaling Pathway	WP:WP151	3.48496e-05
GO:BP	positive regulation of interleukin-6 production	GO:0032755	3.49303e-05
GO:CC	inflammasome complex	GO:0061702	3.50217e-05
REAC	RHO GTPase Effectors	REAC:R-MMU-195258	3.61189e-05
GO:BP	stress-activated MAPK cascade	GO:0051403	3.64271e-05
GO:BP	regulation of cell killing	GO:0031341	3.70984e-05
TF	Factor: SP2; motif: GNNGGGGGCGGGGSN; match class: 1	TF:M03807_1	3.74344e-05
GO:BP	regulation of apoptotic signaling pathway	GO:2001233	3.84434e-05
TF	Factor: NF-kappaB; motif: NGGGACTTTCCA; match class: 0	TF:M00208_0	3.87232e-05
TF	Factor: NF-kappaB; motif: NGGGACTTTCCA	TF:M00208	3.87232e-05
TF	Factor: MYF6; motif: NNNRACAGNCNCNCC; match class: 1	TF:M02885_1	3.93694e-05
GO:BP	immune response-regulating signaling pathway	GO:0002764	3.93903e-05
GO:BP	positive regulation of establishment of protein localization	GO:1904951	4.00855e-05
KEGG	MAPK signaling pathway	KEGG:04010	4.01387e-05
TF	Factor: KROX; motif: CCCGCCCCCRCCCC; match class: 1	TF:M00982_1	4.10135e-05
GO:BP	sister chromatid segregation	GO:0000819	4.12513e-05
GO:CC	transport vesicle	GO:0030133	4.20323e-05
GO:BP	leukocyte apoptotic process	GO:0071887	4.22323e-05
GO:BP	response to acid chemical	GO:0001101	4.28828e-05
GO:CC	extracellular organelle	GO:0043230	4.34942e-05
GO:BP	antigen processing and presentation of exogenous antigen	GO:0019884	4.4221e-05
REAC	Activation of the mRNA upon binding of the cap-binding complex and eIFs, and subsequent binding to 43S	REAC:R-MMU-72662	4.59467e-05
GO:BP	regulation of cation transmembrane transport	GO:1904062	4.82852e-05
REAC	Resolution of Sister Chromatid Cohesion	REAC:R-MMU-2500257	4.84397e-05
GO:BP	regulation of neuron apoptotic process	GO:0043523	4.88043e-05
TF	Factor: PUR1; motif: GGGNCAGNN; match class: 1	TF:M01721_1	4.89144e-05
GO:BP	positive regulation of cell morphogenesis involved in differentiation	GO:0010770	4.93933e-05
TF	Factor: SMAD4; motif: GKSRKKCAGMCANCY; match class: 0	TF:M00733_0	4.98923e-05
TF	Factor: SMAD4; motif: GKSRKKCAGMCANCY	TF:M00733	4.98923e-05
HP	Abnormality of the immune system	HP:0002715	5.02983e-05
GO:BP	bone development	GO:0060348	5.12535e-05
GO:BP	peptidyl-amino acid modification	GO:0018193	5.28534e-05
GO:BP	toll-like receptor signaling pathway	GO:0002224	5.33182e-05
TF	Factor: ICSBP; motif: RAARTGAAACTG; match class: 0	TF:M00699_0	5.38189e-05
TF	Factor: ICSBP; motif: RAARTGAAACTG	TF:M00699	5.38189e-05
TF	Factor: SREBP-1; motif: CACSCCA; match class: 1	TF:M00749_1	5.39017e-05
GO:BP	reactive nitrogen species metabolic process	GO:2001057	5.52191e-05
GO:BP	regulation of transporter activity	GO:0032409	5.53203e-05
GO:BP	positive regulation of phagocytosis	GO:0050766	5.68117e-05
GO:BP	cell chemotaxis	GO:0060326	5.94754e-05
GO:BP	response to oxygen levels	GO:0070482	6.03039e-05
TF	Factor: Egr; motif: GTGGGSGCRRS; match class: 0	TF:M00807_0	6.25812e-05
TF	Factor: Egr; motif: GTGGGSGCRRS	TF:M00807	6.25812e-05
GO:BP	response to hypoxia	GO:0001666	6.28761e-05
REAC	Collagen chain trimerization	REAC:R-MMU-8948216	6.32383e-05
REAC	Toll-like Receptor Cascades	REAC:R-MMU-168898	6.36645e-05
GO:BP	regulation of alpha-beta T cell activation	GO:0046634	6.44569e-05
GO:BP	regulation of viral genome replication	GO:0045069	6.44569e-05
REAC	Axon guidance	REAC:R-MMU-422475	6.54674e-05
GO:BP	intracellular transport	GO:0046907	6.55139e-05
GO:BP	cellular response to metal ion	GO:0071248	6.59132e-05
GO:CC	external side of plasma membrane	GO:0009897	6.5933e-05
GO:BP	positive regulation of mononuclear cell proliferation	GO:0032946	6.709e-05
GO:BP	regulation of cytokine biosynthetic process	GO:0042035	6.83648e-05
GO:BP	collagen metabolic process	GO:0032963	6.83648e-05
TF	Factor: Egr1; motif: NNMCGCCCMCTCAMWN; match class: 0	TF:M04506_0	6.94533e-05
TF	Factor: Egr1; motif: NNMCGCCCMCTCAMWN	TF:M04506	6.94533e-05
GO:BP	regulation of synaptic plasticity	GO:0048167	7.1095e-05
GO:BP	positive regulation of type I interferon production	GO:0032481	7.1169e-05
GO:BP	granulocyte migration	GO:0097530	7.22021e-05
TF	Factor: CREM; motif: TGACGTCASYN; match class: 0	TF:M01820_0	7.25256e-05
TF	Factor: CREM; motif: TGACGTCASYN	TF:M01820	7.25256e-05
GO:BP	positive regulation of alpha-beta T cell activation	GO:0046635	7.30855e-05
GO:CC	distal axon	GO:0150034	7.34945e-05
GO:BP	regulation of cell growth	GO:0001558	7.37345e-05
GO:BP	divalent inorganic cation homeostasis	GO:0072507	7.43795e-05
GO:BP	establishment or maintenance of cell polarity	GO:0007163	7.45019e-05
GO:BP	dendrite development	GO:0016358	7.61927e-05
TF	Factor: Zfp281; motif: NNCCCCCCCCCCMYC; match class: 1	TF:M02831_1	8.01383e-05
GO:BP	neuron projection extension	GO:1990138	8.11258e-05
WP	Type II interferon signaling (IFNG)	WP:WP1253	8.32821e-05
GO:BP	cytokine biosynthetic process	GO:0042089	8.50413e-05
GO:BP	regulation of lymphocyte mediated immunity	GO:0002706	8.62204e-05
GO:BP	regulation of neurotransmitter levels	GO:0001505	8.64048e-05
GO:CC	immunological synapse	GO:0001772	8.6903e-05
TF	Factor: Tfap2a; motif: TGCCCYNRGGGCA; match class: 1	TF:M04157_1	8.81097e-05
TF	Factor: LF-A1; motif: GGGSTCWR; match class: 1	TF:M00646_1	8.83884e-05
GO:BP	positive regulation of gene expression	GO:0010628	9.05904e-05
GO:BP	cellular response to extracellular stimulus	GO:0031668	9.11921e-05
GO:BP	positive regulation of cellular biosynthetic process	GO:0031328	9.15728e-05
GO:BP	regulation of mitotic cell cycle phase transition	GO:1901990	9.40121e-05
GO:BP	mitotic nuclear division	GO:0140014	9.40121e-05
TF	Factor: ZNF515; motif: GTGGGGGGTM	TF:M01231	9.43747e-05
TF	Factor: ZNF515; motif: GTGGGGGGTM; match class: 0	TF:M01231_0	9.43747e-05
GO:BP	regulation of interleukin-1 production	GO:0032652	9.79041e-05
GO:CC	cytoplasmic side of membrane	GO:0098562	9.87617e-05
TF	Factor: Pax-3; motif: NNNNNNCGTCACGSTYNNNNN; match class: 1	TF:M00327_1	9.90392e-05
GO:BP	positive regulation of adaptive immune response based on somatic recombination of immune receptors built from immunoglobulin superfamily domains	GO:0002824	0.000102087
GO:BP	negative regulation of metabolic process	GO:0009892	0.000102308
GO:BP	type I interferon production	GO:0032606	0.00010236
KEGG	Fluid shear stress and atherosclerosis	KEGG:05418	0.00010325
GO:BP	regulation of cell morphogenesis involved in differentiation	GO:0010769	0.000105333
GO:BP	response to decreased oxygen levels	GO:0036293	0.000105333
GO:BP	positive regulation of leukocyte proliferation	GO:0070665	0.000105342
GO:BP	reactive oxygen species biosynthetic process	GO:1903409	0.00010667
GO:BP	cellular response to antibiotic	GO:0071236	0.000107224
GO:CC	sarcolemma	GO:0042383	0.00010733
GO:BP	positive regulation of cytokine secretion	GO:0050715	0.000107404
GO:BP	negative regulation of hemopoiesis	GO:1903707	0.000108247
GO:BP	regulation of leukocyte mediated cytotoxicity	GO:0001910	0.000108593
GO:BP	negative regulation of nitrogen compound metabolic process	GO:0051172	0.000110513
GO:BP	muscle cell migration	GO:0014812	0.000111087
HP	Abnormal leukocyte morphology	HP:0001881	0.000117277
HP	Abnormal cellular immune system morphology	HP:0010987	0.000117277
GO:BP	axonogenesis	GO:0007409	0.000118192
GO:BP	negative regulation of secretion	GO:0051048	0.000120029
GO:BP	regulation of ion transmembrane transporter activity	GO:0032412	0.000120029
GO:BP	neurotransmitter receptor transport	GO:0099637	0.000123095
TF	Factor: Pax-3; motif: NNNNNNCGTCACGSTYNNNNN	TF:M00327	0.00012614
TF	Factor: Pax-3; motif: NNNNNNCGTCACGSTYNNNNN; match class: 0	TF:M00327_0	0.00012614
GO:BP	actin filament bundle organization	GO:0061572	0.000128607
REAC	Signaling by Receptor Tyrosine Kinases	REAC:R-MMU-9006934	0.000129583
GO:CC	extrinsic component of cytoplasmic side of plasma membrane	GO:0031234	0.000129624
REAC	GPVI-mediated activation cascade	REAC:R-MMU-114604	0.000134345
GO:BP	glial cell activation	GO:0061900	0.000135181
GO:BP	cellular calcium ion homeostasis	GO:0006874	0.00013934
REAC	Ribosomal scanning and start codon recognition	REAC:R-MMU-72702	0.000140345
TF	Factor: SREBP-1; motif: CACSCCA	TF:M00749	0.000141911
TF	Factor: SREBP-1; motif: CACSCCA; match class: 0	TF:M00749_0	0.000141911
GO:BP	cytokine metabolic process	GO:0042107	0.000141984
WP	IL-3 Signaling Pathway	WP:WP373	0.000141998
GO:BP	response to insulin	GO:0032868	0.00014322
GO:MF	phosphatidylinositol binding	GO:0035091	0.000146015
KEGG	MicroRNAs in cancer	KEGG:05206	0.000146424
TF	Factor: CREB,; motif: NTGACGTNA; match class: 0	TF:M00981_0	0.000148333
TF	Factor: CREB,; motif: NTGACGTNA	TF:M00981	0.000148333
GO:BP	regulation of developmental growth	GO:0048638	0.00015141
GO:BP	type I interferon signaling pathway	GO:0060337	0.000151599
GO:BP	positive regulation of endopeptidase activity	GO:0010950	0.000153953
GO:BP	regulation of receptor-mediated endocytosis	GO:0048259	0.000154526
GO:BP	blood coagulation	GO:0007596	0.00015667
HP	Autoimmunity	HP:0002960	0.000160923
GO:MF	nucleoside-triphosphatase regulator activity	GO:0060589	0.000164525
HP	Macrocytic anemia	HP:0001972	0.000166471
GO:BP	regulation of cellular component size	GO:0032535	0.000167346
GO:BP	regulation of cell cycle process	GO:0010564	0.000168178
GO:BP	regulation of smooth muscle cell migration	GO:0014910	0.000168328
GO:BP	neuron apoptotic process	GO:0051402	0.000169166
WP	Cholesterol Biosynthesis	WP:WP103	0.000177297
GO:BP	negative regulation of leukocyte differentiation	GO:1902106	0.000179731
GO:CC	nucleus	GO:0005634	0.000184213
GO:BP	regulation of type I interferon production	GO:0032479	0.000189822
GO:MF	extracellular matrix binding	GO:0050840	0.000191268
GO:BP	biosynthetic process	GO:0009058	0.000195524
GO:BP	positive regulation of cytokine biosynthetic process	GO:0042108	0.000195585
GO:CC	extrinsic component of plasma membrane	GO:0019897	0.000197214
GO:BP	regulation of peptidyl-tyrosine phosphorylation	GO:0050730	0.000197586
GO:BP	neutrophil chemotaxis	GO:0030593	0.000203025
GO:BP	leukocyte homeostasis	GO:0001776	0.000203025
GO:CC	microtubule cytoskeleton	GO:0015630	0.000204835
TF	Factor: ICSBP; motif: RAARTGAAACTG; match class: 1	TF:M00699_1	0.000210796
GO:BP	negative regulation of cell development	GO:0010721	0.000212599
GO:BP	cellular response to reactive oxygen species	GO:0034614	0.000219351
GO:BP	hemostasis	GO:0007599	0.000224921
GO:BP	actin filament bundle assembly	GO:0051017	0.000224921
GO:BP	myeloid cell homeostasis	GO:0002262	0.000224921
GO:MF	cytokine binding	GO:0019955	0.000226363
GO:BP	negative regulation of neurogenesis	GO:0050768	0.000239686
HP	Abnormality of the lymphatic system	HP:0100763	0.000240622
GO:BP	regulation of response to wounding	GO:1903034	0.000241973
GO:BP	negative regulation of nervous system development	GO:0051961	0.000243315
GO:BP	positive regulation of cellular protein localization	GO:1903829	0.000254883
GO:BP	positive regulation of secretion by cell	GO:1903532	0.000256407
KEGG	Legionellosis	KEGG:05134	0.000256739
GO:BP	smooth muscle cell migration	GO:0014909	0.000257358
GO:BP	CD4-positive, alpha-beta T cell activation	GO:0035710	0.000257358
GO:CC	polysomal ribosome	GO:0042788	0.00026238
GO:BP	nitric oxide biosynthetic process	GO:0006809	0.000263119
GO:BP	negative regulation of response to external stimulus	GO:0032102	0.000264501
GO:BP	coagulation	GO:0050817	0.000268695
GO:BP	extrinsic apoptotic signaling pathway	GO:0097191	0.000269345
GO:BP	cortical actin cytoskeleton organization	GO:0030866	0.000269909
REAC	Degradation of the extracellular matrix	REAC:R-MMU-1474228	0.000276066
GO:BP	divalent inorganic cation transport	GO:0072511	0.00027826
GO:BP	regulation of cell cycle phase transition	GO:1901987	0.000282647
GO:BP	positive regulation of cell killing	GO:0031343	0.000284893
TF	Factor: ctcf; motif: CCNCNAGRKGGCRSTN	TF:M07249	0.000286726
TF	Factor: ctcf; motif: CCNCNAGRKGGCRSTN; match class: 0	TF:M07249_0	0.000286726
GO:BP	positive regulation of ERK1 and ERK2 cascade	GO:0070374	0.000288765
TF	Factor: Tfap2a; motif: NGCCYSAGGCN; match class: 0	TF:M04156_0	0.00028878
TF	Factor: Tfap2a; motif: NGCCYSAGGCN	TF:M04156	0.00028878
GO:BP	protein localization to synapse	GO:0035418	0.000292492
HP	Abnormality of the lymph nodes	HP:0002733	0.000299726
GO:BP	mitotic cell cycle phase transition	GO:0044772	0.000303447
GO:BP	protein homooligomerization	GO:0051260	0.000305082
GO:BP	aging	GO:0007568	0.000306163
GO:BP	divalent metal ion transport	GO:0070838	0.000316891
GO:BP	cell-matrix adhesion	GO:0007160	0.000332079
GO:CC	Golgi apparatus part	GO:0044431	0.000337002
GO:BP	positive regulation of cysteine-type endopeptidase activity	GO:2001056	0.00033792
GO:BP	immune response-activating signal transduction	GO:0002757	0.000340306
GO:BP	protein localization to cell periphery	GO:1990778	0.000342806
KEGG	Yersinia infection	KEGG:05135	0.000345056
REAC	The role of GTSE1 in G2/M progression after G2 checkpoint	REAC:R-MMU-8852276	0.000349989
GO:BP	cellular response to type I interferon	GO:0071357	0.000350461
GO:BP	positive regulation of interleukin-1 production	GO:0032732	0.000351332
GO:BP	positive regulation of leukocyte mediated cytotoxicity	GO:0001912	0.000352181
KEGG	Regulation of actin cytoskeleton	KEGG:04810	0.000357663
KEGG	Inflammatory bowel disease (IBD)	KEGG:05321	0.000358639
GO:BP	synaptic vesicle cycle	GO:0099504	0.000361485
GO:BP	regulation of interleukin-8 production	GO:0032677	0.000363192
GO:BP	mast cell activation	GO:0045576	0.000363192
GO:BP	regulation of leukocyte apoptotic process	GO:2000106	0.000367945
GO:BP	regulation of reactive oxygen species biosynthetic process	GO:1903426	0.000370867
GO:BP	actin cytoskeleton reorganization	GO:0031532	0.000370867
GO:BP	regulation of cellular response to growth factor stimulus	GO:0090287	0.000382675
TF	Factor: IRF-3; motif: NARAANSGAAACYN; match class: 1	TF:M02767_1	0.000384318
KEGG	Fc gamma R-mediated phagocytosis	KEGG:04666	0.000389019
GO:BP	cellular amide metabolic process	GO:0043603	0.000393637
GO:BP	microtubule-based process	GO:0007017	0.000399811
GO:BP	negative regulation of immune effector process	GO:0002698	0.00040039
GO:BP	regulation of cytokine production involved in immune response	GO:0002718	0.000405192
GO:BP	negative regulation of leukocyte proliferation	GO:0070664	0.000405192
GO:BP	intrinsic apoptotic signaling pathway in response to DNA damage	GO:0008630	0.000406712
GO:BP	negative regulation of secretion by cell	GO:1903531	0.000407271
GO:BP	regulation of actin filament organization	GO:0110053	0.000407377
HP	Bruising susceptibility	HP:0000978	0.000409152
GO:CC	kinesin complex	GO:0005871	0.000410821
TF	Factor: PLAG1; motif: CCCCCKWNNNGGSCCC; match class: 1	TF:M01973_1	0.000410955
GO:MF	myosin binding	GO:0017022	0.000415332
HP	Protrusio acetabuli	HP:0003179	0.000436765
GO:BP	calcium ion transport	GO:0006816	0.00044315
GO:CC	extrinsic component of membrane	GO:0019898	0.000448865
TF	Factor: CREB; motif: NSTGACGTAANN; match class: 0	TF:M00177_0	0.000459165
TF	Factor: CREB; motif: NSTGACGTAANN	TF:M00177	0.000459165
GO:BP	calcium ion homeostasis	GO:0055074	0.000461451
GO:BP	collagen-activated tyrosine kinase receptor signaling pathway	GO:0038063	0.000462566
TF	Factor: GATA-1; motif: SNNGATNNNN	TF:M00075	0.000480204
TF	Factor: GATA-1; motif: SNNGATNNNN; match class: 0	TF:M00075_0	0.000480204
TF	Factor: TCFAP2C; motif: NNGCCCNAGGGCWN	TF:M02925	0.000484254
TF	Factor: TCFAP2C; motif: NNGCCCNAGGGCWN; match class: 0	TF:M02925_0	0.000484254
GO:BP	positive regulation of lymphocyte proliferation	GO:0050671	0.000488589
GO:BP	interleukin-8 production	GO:0032637	0.000488608
GO:BP	monocyte chemotaxis	GO:0002548	0.000489064
GO:BP	morphogenesis of an epithelium	GO:0002009	0.0005045
GO:BP	positive regulation of lymphocyte activation	GO:0051251	0.000510531
GO:BP	cell cycle phase transition	GO:0044770	0.000534875
GO:BP	positive regulation of myeloid cell differentiation	GO:0045639	0.000534999
GO:BP	lipid catabolic process	GO:0016042	0.000538193
GO:BP	epithelial cell apoptotic process	GO:1904019	0.000542007
HP	Subcutaneous hemorrhage	HP:0001933	0.000550364
TF	Factor: MZF-1; motif: TGGGGAR; match class: 1	TF:M01733_1	0.000550609
GO:BP	regulation of anatomical structure size	GO:0090066	0.000575176
HP	Autoimmune antibody positivity	HP:0030057	0.000584461
GO:BP	T cell mediated immunity	GO:0002456	0.000584617
GO:BP	granulocyte chemotaxis	GO:0071621	0.000584617
GO:BP	negative regulation of vasculature development	GO:1901343	0.00059486
GO:CC	MHC class I protein complex	GO:0042612	0.000598353
TF	Factor: FPM315; motif: SRGGGAGGAGGN	TF:M01587	0.00060948
TF	Factor: FPM315; motif: SRGGGAGGAGGN; match class: 0	TF:M01587_0	0.00060948
TF	Factor: E2F-4; motif: NTTTCSCGCC; match class: 1	TF:M07380_1	0.00061114
GO:CC	ruffle membrane	GO:0032587	0.00061447
KEGG	NF-kappa B signaling pathway	KEGG:04064	0.000620226
GO:CC	postsynaptic membrane	GO:0045211	0.000630207
GO:MF	rRNA binding	GO:0019843	0.00063098
GO:MF	cytokine receptor activity	GO:0004896	0.000641592
MIRNA	mmu-miR-155-5p	MIRNA:mmu-miR-155-5p	0.000643638
TF	Factor: HIC1; motif: NNNGGKTGCCCSNNNNNN	TF:M01073	0.000648691
TF	Factor: HIC1; motif: NNNGGKTGCCCSNNNNNN; match class: 0	TF:M01073_0	0.000648691
GO:BP	cellular component disassembly	GO:0022411	0.000651321
TF	Factor: Ascl2; motif: NNYNNCAGCTGCNNNNN	TF:M02737	0.00066741
TF	Factor: Ascl2; motif: NNYNNCAGCTGCNNNNN; match class: 0	TF:M02737_0	0.00066741
GO:BP	lymphocyte mediated immunity	GO:0002449	0.000671129
GO:BP	regulation of nitric oxide biosynthetic process	GO:0045428	0.000674003
GO:BP	regulation of stress-activated protein kinase signaling cascade	GO:0070302	0.00067405
TF	Factor: ZBP89; motif: YCCYCCCCCM; match class: 0	TF:M01816_0	0.00067414
TF	Factor: ZBP89; motif: YCCYCCCCCM	TF:M01816	0.00067414
GO:BP	response to axon injury	GO:0048678	0.000677208
GO:BP	positive regulation of secretion	GO:0051047	0.000686832
GO:CC	endoplasmic reticulum part	GO:0044432	0.000702828
GO:BP	negative regulation of regulated secretory pathway	GO:1903306	0.000703149
TF	Factor: Ikaros; motif: TGGGAGN; match class: 0	TF:M07260_0	0.000703821
TF	Factor: Ikaros; motif: TGGGAGN	TF:M07260	0.000703821
GO:BP	negative regulation of neuron death	GO:1901215	0.000705581
REAC	Anchoring fibril formation	REAC:R-MMU-2214320	0.00072051
REAC	Crosslinking of collagen fibrils	REAC:R-MMU-2243919	0.00072051
GO:BP	negative regulation of blood vessel morphogenesis	GO:2000181	0.000721848
GO:CC	basolateral plasma membrane	GO:0016323	0.000733615
TF	Factor: myogenin; motif: RGCAGSTG; match class: 0	TF:M00712_0	0.000735668
TF	Factor: myogenin; motif: RGCAGSTG	TF:M00712	0.000735668
GO:BP	lipid storage	GO:0019915	0.000747959
GO:BP	microtubule cytoskeleton organization	GO:0000226	0.000748805
GO:BP	regulation of cysteine-type endopeptidase activity involved in apoptotic process	GO:0043281	0.000755189
GO:BP	cortical cytoskeleton organization	GO:0030865	0.000764916
TF	Factor: CP2; motif: NNNNCCAGNCNN	TF:M07602	0.000781638
TF	Factor: CP2; motif: NNNNCCAGNCNN; match class: 0	TF:M07602_0	0.000781638
KEGG	Cell adhesion molecules (CAMs)	KEGG:04514	0.000784305
GO:CC	spindle microtubule	GO:0005876	0.000797741
GO:BP	response to alcohol	GO:0097305	0.000802785
TF	Factor: LRF; motif: NGKGGGTSNCN	TF:M07387	0.000813468
TF	Factor: LRF; motif: NGKGGGTSNCN; match class: 0	TF:M07387_0	0.000813468
GO:BP	receptor metabolic process	GO:0043112	0.000815691
TF	Factor: E2F-2; motif: NNNANGGCGCGCNNN; match class: 0	TF:M02742_0	0.000820746
TF	Factor: E2F-2; motif: NNNANGGCGCGCNNN	TF:M02742	0.000820746
TF	Factor: Zic3; motif: NMCCCCCGGGGGGGN; match class: 1	TF:M02837_1	0.000821477
GO:BP	positive regulation of macromolecule biosynthetic process	GO:0010557	0.00082781
GO:BP	intrinsic apoptotic signaling pathway	GO:0097193	0.000833371
KEGG	Cellular senescence	KEGG:04218	0.000842726
REAC	Signaling by Interleukins	REAC:R-MMU-449147	0.000848676
GO:BP	negative regulation of locomotion	GO:0040013	0.000854107
GO:BP	leukocyte activation involved in inflammatory response	GO:0002269	0.000856624
GO:BP	microglial cell activation	GO:0001774	0.000856624
GO:BP	regulation of wound healing	GO:0061041	0.000857354
TF	Factor: SMAD5; motif: GSGGCAGM; match class: 0	TF:M03846_0	0.000871283
TF	Factor: SMAD5; motif: GSGGCAGM	TF:M03846	0.000871283
GO:MF	protein kinase activity	GO:0004672	0.000872015
HP	Abnormal sclera morphology	HP:0000591	0.000877538
GO:BP	response to nutrient levels	GO:0031667	0.000881468
GO:BP	regulation of synapse structure or activity	GO:0050803	0.000910254
GO:BP	activation of protein kinase activity	GO:0032147	0.000910254
GO:BP	cytosolic calcium ion transport	GO:0060401	0.000948571
GO:BP	positive regulation of protein serine/threonine kinase activity	GO:0071902	0.000963854
GO:MF	proteoglycan binding	GO:0043394	0.000984813
GO:BP	MyD88-dependent toll-like receptor signaling pathway	GO:0002755	0.000994434
GO:BP	cellular response to low-density lipoprotein particle stimulus	GO:0071404	0.000994434
GO:BP	membrane organization	GO:0061024	0.001023
TF	Factor: c-Rel; motif: NGGGAATYTCCN; match class: 0	TF:M03545_0	0.00102349
TF	Factor: c-Rel; motif: NGGGAATYTCCN	TF:M03545	0.00102349
GO:BP	memory	GO:0007613	0.00102585
TF	Factor: Egr-1; motif: GCGGGGGCGG; match class: 1	TF:M01873_1	0.00103031
GO:BP	protein polymerization	GO:0051258	0.00104865
HP	Abnormality of immune system physiology	HP:0010978	0.0010495
GO:BP	negative regulation of angiogenesis	GO:0016525	0.00105529
GO:BP	entry into host cell	GO:0030260	0.00106288
GO:BP	entry into host	GO:0044409	0.00106288
GO:BP	positive regulation of protein secretion	GO:0050714	0.00107252
TF	Factor: E2F-1; motif: TTGGCGCGRAANNGNM; match class: 0	TF:M00938_0	0.00108095
TF	Factor: E2F-1; motif: TTGGCGCGRAANNGNM	TF:M00938	0.00108095
GO:BP	positive regulation of peptidyl-tyrosine phosphorylation	GO:0050731	0.00110151
GO:BP	cytoskeleton-dependent cytokinesis	GO:0061640	0.00111026
GO:BP	regulation of stress-activated MAPK cascade	GO:0032872	0.0011121
TF	Factor: MAX; motif: NNGNCACGCGACNN; match class: 0	TF:M02881_0	0.00112399
TF	Factor: MAX; motif: NNGNCACGCGACNN	TF:M02881	0.00112399
KEGG	Viral protein interaction with cytokine and cytokine receptor	KEGG:04061	0.00113717
HP	Abnormal lung morphology	HP:0002088	0.00114615
TF	Factor: p54NRB; motif: GRNNNMGGATGRMNNCGGA; match class: 0	TF:M07611_0	0.00115516
TF	Factor: p54NRB; motif: GRNNNMGGATGRMNNCGGA	TF:M07611	0.00115516
GO:BP	negative regulation of cell-cell adhesion	GO:0022408	0.00115551
GO:BP	regulation of chemotaxis	GO:0050920	0.00115685
GO:BP	response to transforming growth factor beta	GO:0071559	0.00115685
TF	Factor: NF-kappaB; motif: GGGRATTTCC; match class: 0	TF:M00052_0	0.00115848
TF	Factor: NF-kappaB; motif: GGGRATTTCC	TF:M00052	0.00115848
GO:BP	glial cell differentiation	GO:0010001	0.00115897
GO:BP	regulation of body fluid levels	GO:0050878	0.00116085
KEGG	Antigen processing and presentation	KEGG:04612	0.00116455
GO:BP	negative regulation of cell migration	GO:0030336	0.001167
GO:CC	lamellipodium	GO:0030027	0.00117829
GO:BP	negative regulation of cell motility	GO:2000146	0.00119796
GO:CC	late endosome	GO:0005770	0.00119992
TF	Factor: ATF2; motif: VGTGACGTMACN	TF:M00179	0.00120127
TF	Factor: ATF2; motif: VGTGACGTMACN; match class: 0	TF:M00179_0	0.00120127
GO:CC	secretory granule membrane	GO:0030667	0.00120422
GO:BP	interferon-gamma production	GO:0032609	0.00120634
TF	Factor: XBP-1; motif: WNNGMCACGTC; match class: 1	TF:M01770_1	0.00124008
GO:BP	regulation of interleukin-1 beta production	GO:0032651	0.00124631
GO:MF	amyloid-beta binding	GO:0001540	0.00125024
KEGG	Th1 and Th2 cell differentiation	KEGG:04658	0.00125191
GO:BP	endothelial cell proliferation	GO:0001935	0.00125351
GO:CC	cytoplasmic side of plasma membrane	GO:0009898	0.00125571
GO:BP	endothelial cell migration	GO:0043542	0.00125885
GO:CC	condensed nuclear chromosome, centromeric region	GO:0000780	0.00126438
GO:BP	positive regulation of cellular catabolic process	GO:0031331	0.00127049
GO:BP	positive regulation of stress-activated protein kinase signaling cascade	GO:0070304	0.00128993
TF	Factor: AP-2alpha; motif: GCCNNNRGS; match class: 1	TF:M00469_1	0.00130266
TF	Factor: Sp3; motif: AGGGCGG; match class: 1	TF:M05665_1	0.00131962
TF	Factor: SP6; motif: WGGGCGG; match class: 1	TF:M05455_1	0.00131962
TF	Factor: LKLF; motif: NGGGCGG; match class: 1	TF:M05391_1	0.00131962
TF	Factor: CPBP; motif: NGGGCGG; match class: 1	TF:M05301_1	0.00131962
GO:BP	transforming growth factor beta receptor signaling pathway	GO:0007179	0.00135233
GO:BP	inositol lipid-mediated signaling	GO:0048017	0.00135233
TF	Factor: Irf-4; motif: NNNANCGAAACYNNA; match class: 0	TF:M02768_0	0.00135317
TF	Factor: Irf-4; motif: NNNANCGAAACYNNA	TF:M02768	0.00135317
GO:CC	postsynaptic cytoskeleton	GO:0099571	0.00138222
REAC	MHC class II antigen presentation	REAC:R-MMU-2132295	0.00139935
GO:BP	developmental growth involved in morphogenesis	GO:0060560	0.00140721
GO:CC	main axon	GO:0044304	0.00144058
GO:MF	phosphotransferase activity, alcohol group as acceptor	GO:0016773	0.00144932
GO:BP	viral entry into host cell	GO:0046718	0.00150635
GO:BP	production of molecular mediator involved in inflammatory response	GO:0002532	0.00150635
GO:MF	kinase activity	GO:0016301	0.00150951
GO:BP	epithelial cell migration	GO:0010631	0.00151928
GO:CC	exocytic vesicle	GO:0070382	0.00154065
GO:BP	organonitrogen compound biosynthetic process	GO:1901566	0.00155504
GO:BP	actomyosin structure organization	GO:0031032	0.00159617
GO:BP	osteoblast differentiation	GO:0001649	0.00159617
GO:CC	polysome	GO:0005844	0.00160671
GO:CC	Schaffer collateral - CA1 synapse	GO:0098685	0.00160698
GO:BP	cellular response to transforming growth factor beta stimulus	GO:0071560	0.00166818
GO:BP	positive regulation of peptide secretion	GO:0002793	0.00168493
GO:BP	positive regulation of myeloid leukocyte differentiation	GO:0002763	0.00168816
GO:BP	regulation of mononuclear cell migration	GO:0071675	0.00168834
REAC	Toll Like Receptor 7/8 (TLR7/8) Cascade	REAC:R-MMU-168181	0.00171116
REAC	MyD88 dependent cascade initiated on endosome	REAC:R-MMU-975155	0.00171116
GO:BP	negative regulation of innate immune response	GO:0045824	0.00171818
GO:BP	negative regulation of supramolecular fiber organization	GO:1902904	0.00173477
GO:BP	positive regulation of smooth muscle cell proliferation	GO:0048661	0.00175942
GO:BP	lymphocyte migration	GO:0072676	0.00175942
REAC	Cytokine Signaling in Immune system	REAC:R-MMU-1280215	0.00177275
GO:BP	negative regulation of lymphocyte proliferation	GO:0050672	0.00178428
GO:BP	negative regulation of mononuclear cell proliferation	GO:0032945	0.00178428
GO:BP	positive regulation of chemotaxis	GO:0050921	0.00179025
TF	Factor: CREB; motif: NNGNTGACGTNN; match class: 0	TF:M00113_0	0.00180029
TF	Factor: CREB; motif: NNGNTGACGTNN	TF:M00113	0.00180029
GO:BP	developmental cell growth	GO:0048588	0.00181236
REAC	Amplification of signal from the kinetochores	REAC:R-MMU-141424	0.00181295
REAC	Amplification of signal from unattached kinetochores via a MAD2 inhibitory signal	REAC:R-MMU-141444	0.00181295
GO:BP	positive regulation of neuron death	GO:1901216	0.00182118
TF	Factor: P50; motif: GGRRANTCCCNN	TF:M03557	0.00183174
TF	Factor: P50; motif: GGRRANTCCCNN; match class: 0	TF:M03557_0	0.00183174
GO:CC	neuron projection cytoplasm	GO:0120111	0.00184739
GO:CC	actomyosin	GO:0042641	0.00184739
GO:BP	cholesterol metabolic process	GO:0008203	0.00185712
TF	Factor: Tax/CREB; motif: GGGGGTTGACGYANA; match class: 1	TF:M00114_1	0.00186573
GO:BP	organic substance biosynthetic process	GO:1901576	0.0019078
TF	Factor: LF-A1; motif: GGGSTCWR	TF:M00646	0.0019079
TF	Factor: LF-A1; motif: GGGSTCWR; match class: 0	TF:M00646_0	0.0019079
GO:CC	early endosome	GO:0005769	0.0019101
GO:CC	neuron projection terminus	GO:0044306	0.00194293
TF	Factor: Egr1; motif: NCCGCCCCCGCANN; match class: 1	TF:M02744_1	0.00197751
GO:BP	pinocytosis	GO:0006907	0.00200649
GO:BP	regulation of leukocyte degranulation	GO:0043300	0.00204438
GO:CC	apical part of cell	GO:0045177	0.00212399
REAC	NCAM1 interactions	REAC:R-MMU-419037	0.00212805
GO:MF	structural constituent of synapse	GO:0098918	0.00214204
TF	Factor: E2F-1; motif: NKTSSCGC; match class: 1	TF:M00428_1	0.00215203
GO:BP	epithelium migration	GO:0090132	0.00215611
GO:BP	sterol metabolic process	GO:0016125	0.00223608
GO:BP	secondary alcohol metabolic process	GO:1902652	0.00223608
GO:BP	regulation of postsynaptic membrane neurotransmitter receptor levels	GO:0099072	0.00225302
GO:BP	neuron projection regeneration	GO:0031102	0.00225682
GO:BP	mitotic cytokinesis	GO:0000281	0.00225682
GO:BP	regulation of endothelial cell proliferation	GO:0001936	0.00225857
GO:BP	cellular response to acid chemical	GO:0071229	0.00227732
TF	Factor: AP-2alphaA; motif: ANMGCCTNAGGCKNT; match class: 1	TF:M01047_1	0.00227894
TF	Factor: AP-2alphaA; motif: ANMGCCTNAGGCKNT	TF:M01047	0.00227894
TF	Factor: AP-2alphaA; motif: ANMGCCTNAGGCKNT; match class: 0	TF:M01047_0	0.00227894
GO:MF	transferase activity, transferring phosphorus-containing groups	GO:0016772	0.00229138
GO:BP	lymphocyte activation involved in immune response	GO:0002285	0.00231238
GO:BP	response to hydrogen peroxide	GO:0042542	0.00232792
GO:BP	phosphatidylinositol-mediated signaling	GO:0048015	0.00232792
GO:MF	GTPase regulator activity	GO:0030695	0.00233085
GO:BP	regulation of antigen receptor-mediated signaling pathway	GO:0050854	0.00233515
GO:CC	clathrin-coated vesicle	GO:0030136	0.00233722
MIRNA	mmu-miR-124-3p	MIRNA:mmu-miR-124-3p	0.00239921
GO:CC	spindle	GO:0005819	0.0024239
GO:BP	positive regulation of supramolecular fiber organization	GO:1902905	0.00247285
GO:BP	negative regulation of cell cycle process	GO:0010948	0.00252083
HP	Abnormal leukocyte count	HP:0011893	0.00252696
GO:BP	regulation of production of molecular mediator of immune response	GO:0002700	0.00253443
HP	Recurrent bacterial infections	HP:0002718	0.00255903
TF	Factor: Atf-1; motif: RTGACGTA	TF:M07980	0.0025622
TF	Factor: Atf-1; motif: RTGACGTA; match class: 0	TF:M07980_0	0.0025622
GO:BP	epithelial cell differentiation	GO:0030855	0.00256889
GO:BP	regulation of epithelial cell apoptotic process	GO:1904035	0.00258387
GO:BP	positive regulation of stress-activated MAPK cascade	GO:0032874	0.00259548
KEGG	Hematopoietic cell lineage	KEGG:04640	0.00259993
GO:BP	establishment of cell polarity	GO:0030010	0.00261723
GO:BP	interaction with host	GO:0051701	0.00261723
HP	Blue sclerae	HP:0000592	0.00265905
KEGG	Parathyroid hormone synthesis, secretion and action	KEGG:04928	0.00266702
GO:BP	positive regulation of calcium ion transport	GO:0051928	0.00268111
TF	Factor: c-Rel; motif: NGGGAATYTCCN; match class: 1	TF:M03545_1	0.00269578
TF	Factor: GLI; motif: NGACCMCCCAN	TF:M07290	0.00275634
TF	Factor: GLI; motif: NGACCMCCCAN; match class: 0	TF:M07290_0	0.00275634
GO:BP	glycerolipid metabolic process	GO:0046486	0.00279165
GO:BP	proteolysis	GO:0006508	0.00281714
GO:BP	positive regulation of leukocyte chemotaxis	GO:0002690	0.0028281
GO:BP	positive regulation of nitric oxide metabolic process	GO:1904407	0.00293723
GO:CC	IPAF inflammasome complex	GO:0072557	0.00296377
GO:BP	nuclear chromosome segregation	GO:0098813	0.00297075
GO:BP	positive regulation of catabolic process	GO:0009896	0.00298098
GO:BP	regulation of MAP kinase activity	GO:0043405	0.00302239
GO:BP	negative regulation of organelle organization	GO:0010639	0.00302316
TF	Factor: NF-kappaB; motif: GGGAMTTYCC; match class: 0	TF:M00054_0	0.00308205
TF	Factor: NF-kappaB; motif: GGGAMTTYCC	TF:M00054	0.00308205
GO:BP	positive regulation of interleukin-1 beta production	GO:0032731	0.0031404
GO:BP	positive regulation of smooth muscle cell migration	GO:0014911	0.00314146
HP	Abnormality of humoral immunity	HP:0005368	0.00318696
TF	Factor: AhR:Arnt; motif: GRGKATYGCGTGMCWNSCC	TF:M00237	0.0032045
TF	Factor: AhR:Arnt; motif: GRGKATYGCGTGMCWNSCC; match class: 0	TF:M00237_0	0.0032045
GO:BP	microtubule cytoskeleton organization involved in mitosis	GO:1902850	0.00320699
TF	Factor: SREBP-2; motif: NTCACCYNNNN	TF:M03852	0.00321732
TF	Factor: SREBP-2; motif: NTCACCYNNNN; match class: 0	TF:M03852_0	0.00321732
GO:MF	GTPase activator activity	GO:0005096	0.00324972
KEGG	Malaria	KEGG:05144	0.00325693
GO:BP	signal release	GO:0023061	0.00326483
GO:BP	positive regulation of response to wounding	GO:1903036	0.00328914
GO:BP	cellular response to mechanical stimulus	GO:0071260	0.00328914
GO:BP	regulation of blood coagulation	GO:0030193	0.00328914
GO:BP	regulation of leukocyte chemotaxis	GO:0002688	0.00330136
GO:BP	neural precursor cell proliferation	GO:0061351	0.00333234
GO:BP	positive regulation of cell cycle	GO:0045787	0.00335576
GO:BP	developmental maturation	GO:0021700	0.00339903
REAC	Cholesterol biosynthesis	REAC:R-MMU-191273	0.00339957
REAC	Adaptive Immune System	REAC:R-MMU-1280218	0.0034543
GO:BP	regulation of CD8-positive, alpha-beta T cell activation	GO:2001185	0.00348095
GO:BP	peptidyl-serine modification	GO:0018209	0.00350404
TF	Factor: E2F1; motif: NNNNNGCGSSAAAN; match class: 0	TF:M08874_0	0.00354379
TF	Factor: E2F1; motif: NNNNNGCGSSAAAN	TF:M08874	0.00354379
GO:MF	large ribosomal subunit rRNA binding	GO:0070180	0.00354712
GO:BP	peptide metabolic process	GO:0006518	0.00354758
HP	Abnormality of B cell physiology	HP:0005372	0.00369625
GO:BP	neurotransmitter receptor internalization	GO:0099590	0.00370447
GO:BP	regulation of interferon-gamma production	GO:0032649	0.00374303
TF	Factor: GLI; motif: MCVNNGACCACCCAV	TF:M03871	0.00377738
TF	Factor: GLI; motif: MCVNNGACCACCCAV; match class: 0	TF:M03871_0	0.00377738
GO:CC	plasma membrane receptor complex	GO:0098802	0.00379265
TF	Factor: p54NRB; motif: GRNNNMGGATGRMNNCGGA; match class: 1	TF:M07611_1	0.00380826
GO:BP	organonitrogen compound catabolic process	GO:1901565	0.00382127
GO:BP	antigen processing and presentation of peptide or polysaccharide antigen via MHC class II	GO:0002504	0.00382614
GO:BP	negative regulation of mitotic cell cycle phase transition	GO:1901991	0.00382697
TF	Factor: E2A; motif: NRMCASCTGCNNN	TF:M02088	0.00382759
TF	Factor: E2A; motif: NRMCASCTGCNNN; match class: 0	TF:M02088_0	0.00382759
GO:CC	condensed chromosome outer kinetochore	GO:0000940	0.00386361
GO:BP	regulation of protein localization to membrane	GO:1905475	0.00387505
GO:BP	cell cycle G1/S phase transition	GO:0044843	0.00387505
GO:BP	positive regulation of lymphocyte mediated immunity	GO:0002708	0.00392243
GO:BP	superoxide metabolic process	GO:0006801	0.0039485
HP	Abnormality of skin physiology	HP:0011122	0.00401831
GO:CC	actin filament bundle	GO:0032432	0.00406416
GO:BP	cellular biosynthetic process	GO:0044249	0.00406991
GO:BP	interferon-alpha production	GO:0032607	0.00411952
GO:BP	mast cell degranulation	GO:0043303	0.00416821
GO:BP	regulation of cation channel activity	GO:2001257	0.00418803
GO:CC	podosome	GO:0002102	0.00419587
GO:BP	glial cell migration	GO:0008347	0.00419766
GO:BP	regulation of gliogenesis	GO:0014013	0.00420175
GO:BP	regulation of hemostasis	GO:1900046	0.00422011
GO:BP	tissue migration	GO:0090130	0.00424709
REAC	TRAF6 mediated induction of NFkB and MAP kinases upon TLR7/8 or 9 activation	REAC:R-MMU-975138	0.00428648
GO:BP	negative regulation of intracellular signal transduction	GO:1902532	0.0043245
REAC	Separation of Sister Chromatids	REAC:R-MMU-2467813	0.00433755
GO:BP	alcohol metabolic process	GO:0006066	0.00439789
REAC	Mitotic Metaphase and Anaphase	REAC:R-MMU-2555396	0.00449385
TF	Factor: Zfp281; motif: TGGGGGAGGGG; match class: 0	TF:M01597_0	0.00454471
TF	Factor: Zfp281; motif: TGGGGGAGGGG	TF:M01597	0.00454471
GO:CC	AIM2 inflammasome complex	GO:0097169	0.00454915
GO:BP	chromosome segregation	GO:0007059	0.00456164
TF	Factor: P50; motif: GGRRANTCCCNN; match class: 1	TF:M03557_1	0.00457937
GO:BP	peptidyl-serine phosphorylation	GO:0018105	0.00463147
GO:BP	cellular response to abiotic stimulus	GO:0071214	0.00469188
GO:BP	cellular response to environmental stimulus	GO:0104004	0.00469188
GO:BP	alpha-beta T cell proliferation	GO:0046633	0.00471921
GO:MF	kinase regulator activity	GO:0019207	0.00474019
GO:CC	intrinsic component of synaptic membrane	GO:0099240	0.00476786
GO:BP	positive regulation of cysteine-type endopeptidase activity involved in apoptotic process	GO:0043280	0.00478765
GO:BP	glial cell development	GO:0021782	0.0048308
WP	IL-2 Signaling Pathway	WP:WP450	0.00487674
KEGG	Acute myeloid leukemia	KEGG:05221	0.00488419
TF	Factor: c-Myc:Max; motif: GCCAYGYGSN; match class: 1	TF:M00322_1	0.00489931
GO:CC	endosome membrane	GO:0010008	0.00490519
GO:BP	head development	GO:0060322	0.00491287
REAC	Toll Like Receptor 9 (TLR9) Cascade	REAC:R-MMU-168138	0.00495252
TF	Factor: AHR; motif: CACGCN	TF:M01855	0.00497543
TF	Factor: AHR; motif: CACGCN; match class: 0	TF:M01855_0	0.00497543
TF	Factor: E2F-1; motif: TTTSGCGS	TF:M00431	0.00499234
TF	Factor: E2F-1; motif: TTTSGCGS; match class: 0	TF:M00431_0	0.00499234
TF	Factor: CP2; motif: NNNNCCAGNCNN; match class: 1	TF:M07602_1	0.00506132
GO:BP	negative regulation of cellular component movement	GO:0051271	0.00506906
REAC	Neuronal System	REAC:R-MMU-112316	0.00510057
TF	Factor: SREBP-1; motif: KATCACCCCAC; match class: 0	TF:M00221_0	0.00511684
TF	Factor: SREBP-1; motif: KATCACCCCAC	TF:M00221	0.00511684
TF	Factor: XBP-1; motif: WNNGMCACGTC	TF:M01770	0.00525541
TF	Factor: XBP-1; motif: WNNGMCACGTC; match class: 0	TF:M01770_0	0.00525541
GO:CC	large ribosomal subunit	GO:0015934	0.00528947
GO:BP	negative regulation of macromolecule metabolic process	GO:0010605	0.00533054
GO:CC	synaptic vesicle	GO:0008021	0.00537533
GO:BP	positive regulation of intracellular transport	GO:0032388	0.0054548
TF	Factor: CKROX; motif: SCCCTCCCC; match class: 1	TF:M01175_1	0.00546249
GO:MF	2'-5'-oligoadenylate synthetase activity	GO:0001730	0.00546903
GO:BP	transmembrane receptor protein serine/threonine kinase signaling pathway	GO:0007178	0.00551932
WP	Cholesterol metabolism (includes both Bloch and Kandutsch-Russell pathways)	WP:WP4346	0.00558702
GO:BP	positive regulation of protein localization to membrane	GO:1905477	0.00568129
GO:BP	negative regulation of defense response	GO:0031348	0.0057133
GO:BP	small molecule biosynthetic process	GO:0044283	0.00572421
GO:MF	metal ion binding	GO:0046872	0.00576753
GO:BP	mast cell mediated immunity	GO:0002448	0.00584632
GO:BP	mast cell activation involved in immune response	GO:0002279	0.00584632
GO:MF	cation binding	GO:0043169	0.00600027
KEGG	Phosphatidylinositol signaling system	KEGG:04070	0.00600994
GO:CC	GABA-ergic synapse	GO:0098982	0.00605761
GO:BP	positive regulation of apoptotic signaling pathway	GO:2001235	0.00606713
KEGG	Steroid biosynthesis	KEGG:00100	0.00612733
GO:BP	response to organophosphorus	GO:0046683	0.00613228
TF	Factor: RelA-p65; motif: GGGANTTTCCNN	TF:M03563	0.00625444
TF	Factor: RelA-p65; motif: GGGANTTTCCNN; match class: 0	TF:M03563_0	0.00625444
GO:BP	protein localization to organelle	GO:0033365	0.00629577
GO:BP	tissue morphogenesis	GO:0048729	0.00637381
GO:CC	microtubule associated complex	GO:0005875	0.00642037
HP	Lymphadenopathy	HP:0002716	0.0065097
GO:BP	protein stabilization	GO:0050821	0.00654351
GO:MF	ion channel binding	GO:0044325	0.00655515
GO:BP	response to interferon-alpha	GO:0035455	0.00659463
GO:BP	negative regulation of cell cycle	GO:0045786	0.00667453
GO:BP	regulation of coagulation	GO:0050818	0.00683966
GO:BP	activation of cysteine-type endopeptidase activity involved in apoptotic process	GO:0006919	0.00683966
HP	Inflammatory abnormality of the skin	HP:0011123	0.00693478
GO:BP	positive regulation of antigen receptor-mediated signaling pathway	GO:0050857	0.00694914
GO:BP	regulation of actin filament bundle assembly	GO:0032231	0.00696277
GO:CC	stress fiber	GO:0001725	0.00701359
GO:CC	contractile actin filament bundle	GO:0097517	0.00701359
GO:MF	ubiquitin-like protein ligase binding	GO:0044389	0.00703058
REAC	Signaling by PDGF	REAC:R-MMU-186797	0.0071053
GO:BP	regulation of protein catabolic process	GO:0042176	0.00711258
GO:BP	detection of biotic stimulus	GO:0009595	0.00712257
TF	Factor: MECP2; motif: CCGGNNTTWA	TF:M01299	0.00713991
TF	Factor: MECP2; motif: CCGGNNTTWA; match class: 0	TF:M01299_0	0.00713991
GO:BP	Rho protein signal transduction	GO:0007266	0.00718075
GO:BP	organelle fission	GO:0048285	0.0072722
GO:BP	T cell migration	GO:0072678	0.00733024
GO:BP	exocytic process	GO:0140029	0.00747651
HP	Unusual infection	HP:0032101	0.00752817
GO:BP	negative regulation of sequestering of calcium ion	GO:0051283	0.00758535
REAC	G-protein beta:gamma signalling	REAC:R-MMU-397795	0.00759238
TF	Factor: CREB; motif: CNNTGACGTMA	TF:M00917	0.00761231
TF	Factor: CREB; motif: CNNTGACGTMA; match class: 0	TF:M00917_0	0.00761231
GO:BP	regulation of synapse organization	GO:0050807	0.00762442
GO:MF	catalytic activity, acting on a protein	GO:0140096	0.00770755
GO:BP	lymphocyte apoptotic process	GO:0070227	0.00776447
GO:BP	regulation of CD4-positive, alpha-beta T cell activation	GO:2000514	0.00781417
GO:BP	fatty acid derivative biosynthetic process	GO:1901570	0.00781417
GO:BP	positive regulation of receptor-mediated endocytosis	GO:0048260	0.00781417
GO:BP	collagen-activated signaling pathway	GO:0038065	0.00791491
GO:MF	enzyme inhibitor activity	GO:0004857	0.00803272
GO:BP	calcium ion transport into cytosol	GO:0060402	0.00810887
GO:BP	negative regulation of calcium ion-dependent exocytosis	GO:0045955	0.00818733
GO:CC	MHC class I peptide loading complex	GO:0042824	0.00820394
GO:BP	postsynapse organization	GO:0099173	0.0082222
GO:BP	regulation of cell size	GO:0008361	0.0082222
GO:BP	nuclear division	GO:0000280	0.00822753
HP	Petechiae	HP:0000967	0.00831448
TF	Factor: SP100; motif: NNCGTCGNNTAAWNN; match class: 1	TF:M02913_1	0.00832051
REAC	Toll Like Receptor 4 (TLR4) Cascade	REAC:R-MMU-166016	0.00843412
GO:BP	receptor internalization	GO:0031623	0.00853718
GO:BP	response to carbohydrate	GO:0009743	0.00854541
KEGG	Natural killer cell mediated cytotoxicity	KEGG:04650	0.00855401
GO:BP	granulocyte activation	GO:0036230	0.00862988
GO:MF	phosphatidylinositol phosphate binding	GO:1901981	0.00867008
TF	Factor: ZN451; motif: CKGGGGGG	TF:M06457	0.00867953
TF	Factor: ZN451; motif: CKGGGGGG; match class: 0	TF:M06457_0	0.00867953
GO:CC	chromosomal region	GO:0098687	0.00873358
GO:BP	cellular response to insulin stimulus	GO:0032869	0.00881465
KEGG	T cell receptor signaling pathway	KEGG:04660	0.00893835
REAC	Mitotic Anaphase	REAC:R-MMU-68882	0.00914024
TF	Factor: AP-4; motif: RNCAGCTGC; match class: 1	TF:M00927_1	0.00928567
GO:BP	cytokinesis	GO:0000910	0.00937302
TF	Factor: Ikaros; motif: TGGGAGN; match class: 1	TF:M07260_1	0.00950858
GO:BP	positive regulation of actin filament bundle assembly	GO:0032233	0.00958509
GO:BP	cell adhesion mediated by integrin	GO:0033627	0.00958509
HP	Abnormal oral mucosa morphology	HP:0011830	0.00983559
GO:BP	positive regulation of ion transmembrane transport	GO:0034767	0.00986838
GO:BP	animal organ morphogenesis	GO:0009887	0.00987329
GO:BP	response to amino acid	GO:0043200	0.0100463
GO:BP	type 2 immune response	GO:0042092	0.0100815
GO:CC	membrane part	GO:0044425	0.0101097
MIRNA	mmu-miR-24-3p	MIRNA:mmu-miR-24-3p	0.0101276
GO:BP	calcium ion transmembrane transport	GO:0070588	0.0101294
GO:BP	positive regulation of axonogenesis	GO:0050772	0.0101861
GO:BP	regulation of protein polymerization	GO:0032271	0.0102603
GO:BP	negative regulation of exocytosis	GO:0045920	0.0103033
GO:BP	cellular lipid catabolic process	GO:0044242	0.0103305
GO:BP	regulation of cellular response to transforming growth factor beta stimulus	GO:1903844	0.0103531
GO:BP	positive regulation of reactive oxygen species biosynthetic process	GO:1903428	0.0103543
GO:BP	regulation of sequestering of calcium ion	GO:0051282	0.0105395
KEGG	Salivary secretion	KEGG:04970	0.0106469
TF	Factor: CP2/LBP-1c/LSF; motif: GCTGGNTNGNNCYNG; match class: 1	TF:M00947_1	0.0106533
GO:CC	banded collagen fibril	GO:0098643	0.0107515
GO:CC	fibrillar collagen trimer	GO:0005583	0.0107515
TF	Factor: ATF-3; motif: SNTGACGYNATN	TF:M07313	0.0108939
TF	Factor: ATF-3; motif: SNTGACGYNATN; match class: 0	TF:M07313_0	0.0108939
GO:BP	positive regulation of nitric oxide biosynthetic process	GO:0045429	0.0108943
GO:BP	endodermal cell differentiation	GO:0035987	0.0108943
GO:BP	macrophage migration	GO:1905517	0.0109087
GO:BP	negative regulation of cell cycle phase transition	GO:1901988	0.0109413
GO:BP	response to purine-containing compound	GO:0014074	0.0109973
KEGG	Progesterone-mediated oocyte maturation	KEGG:04914	0.0110783
GO:BP	synaptic vesicle exocytosis	GO:0016079	0.0115659
GO:BP	regulation of interferon-alpha production	GO:0032647	0.0116367
TF	Factor: RelB:p50; motif: RGAAANTCCCYNNHGC	TF:M03882	0.0117923
TF	Factor: RelB:p50; motif: RGAAANTCCCYNNHGC; match class: 0	TF:M03882_0	0.0117923
REAC	Integration of energy metabolism	REAC:R-MMU-163685	0.0118053
GO:BP	protein catabolic process	GO:0030163	0.0118791
GO:CC	intrinsic component of postsynaptic density membrane	GO:0099146	0.0120008
GO:BP	regulation of small GTPase mediated signal transduction	GO:0051056	0.0120345
GO:CC	intrinsic component of plasma membrane	GO:0031226	0.0121007
GO:BP	protein kinase B signaling	GO:0043491	0.0122465
KEGG	Glutamatergic synapse	KEGG:04724	0.0122721
GO:BP	sequestering of calcium ion	GO:0051208	0.0123841
GO:BP	neurotransmitter biosynthetic process	GO:0042136	0.0124499
TF	Factor: ATF-1; motif: TNACGTCAN; match class: 0	TF:M01861_0	0.0125268
TF	Factor: ATF-1; motif: TNACGTCAN	TF:M01861	0.0125268
GO:BP	G1/S transition of mitotic cell cycle	GO:0000082	0.012723
HP	Increased antibody level in blood	HP:0010702	0.0127273
GO:MF	beta-2-microglobulin binding	GO:0030881	0.0128226
GO:MF	TAP binding	GO:0046977	0.0128226
GO:BP	establishment of protein localization to organelle	GO:0072594	0.0128751
KEGG	Thyroid hormone synthesis	KEGG:04918	0.0128778
REAC	Mitotic Prometaphase	REAC:R-MMU-68877	0.0132855
GO:MF	laminin binding	GO:0043236	0.0133016
GO:BP	regulation of B cell proliferation	GO:0030888	0.0136173
GO:BP	negative regulation of cell-substrate adhesion	GO:0010812	0.0136173
WP	Oxidative Stress	WP:WP412	0.0136427
GO:CC	apical plasma membrane	GO:0016324	0.0138479
GO:CC	phagocytic cup	GO:0001891	0.0139718
GO:CC	parallel fiber to Purkinje cell synapse	GO:0098688	0.0139718
KEGG	Apelin signaling pathway	KEGG:04371	0.0140691
GO:BP	regulation of osteoclast differentiation	GO:0045670	0.0142841
GO:BP	regulation of defense response to virus by host	GO:0050691	0.0144114
GO:CC	organelle subcompartment	GO:0031984	0.0144746
TF	Factor: E2F; motif: TTTSGCGSG; match class: 0	TF:M00939_0	0.0145034
TF	Factor: E2F; motif: TTTSGCGSG	TF:M00939	0.0145034
GO:BP	sterol biosynthetic process	GO:0016126	0.0145603
GO:BP	brain development	GO:0007420	0.0147883
GO:CC	integral component of synaptic membrane	GO:0099699	0.0148582
GO:CC	site of polarized growth	GO:0030427	0.0148649
HP	Abnormal inflammatory response	HP:0012647	0.0149326
HP	Increased inflammatory response	HP:0012649	0.0149326
GO:BP	negative regulation of transferase activity	GO:0051348	0.015038
HP	Vascular skin abnormality	HP:0011276	0.0151061
GO:BP	positive regulation of alpha-beta T cell differentiation	GO:0046638	0.0151381
GO:BP	apoptotic cell clearance	GO:0043277	0.0151381
HP	Pulmonary artery dilatation	HP:0004927	0.0152723
HP	Abnormality of the gingiva	HP:0000168	0.0153408
GO:BP	release of sequestered calcium ion into cytosol	GO:0051209	0.015377
GO:CC	endosomal part	GO:0044440	0.0155141
GO:CC	postsynaptic density membrane	GO:0098839	0.0156703
GO:CC	neuromuscular junction	GO:0031594	0.0156703
GO:BP	regulation of mast cell degranulation	GO:0043304	0.0157434
GO:BP	regulation of type 2 immune response	GO:0002828	0.0157434
HP	Arterial dissection	HP:0005294	0.0158432
GO:BP	regulation of mitotic cell cycle	GO:0007346	0.0159041
GO:CC	symbiont-containing vacuole	GO:0020003	0.0160002
GO:CC	condensed nuclear chromosome kinetochore	GO:0000778	0.0160002
GO:BP	calcium-ion regulated exocytosis	GO:0017156	0.0160679
KEGG	Pancreatic cancer	KEGG:05212	0.0161587
TF	Factor: E2F-1; motif: NTTSGCGG	TF:M00430	0.0162055
TF	Factor: E2F-1; motif: NTTSGCGG; match class: 0	TF:M00430_0	0.0162055
GO:CC	microtubule end	GO:1990752	0.0164711
KEGG	Insulin secretion	KEGG:04911	0.0166979
HP	Recurrent infections	HP:0002719	0.0167226
GO:BP	positive regulation of cytosolic calcium ion concentration	GO:0007204	0.0169491
GO:BP	calcium ion transmembrane import into cytosol	GO:0097553	0.0172127
GO:BP	peripheral nervous system axon regeneration	GO:0014012	0.0172936
GO:BP	platelet degranulation	GO:0002576	0.0172936
HP	Abnormal respiratory system morphology	HP:0012252	0.0173614
GO:MF	peptidase regulator activity	GO:0061134	0.0174188
GO:BP	oxoacid metabolic process	GO:0043436	0.0174336
GO:CC	intrinsic component of postsynaptic specialization membrane	GO:0098948	0.0178223
GO:BP	synapse assembly	GO:0007416	0.0178607
TF	Factor: CREB1; motif: NNNNACGTCANN; match class: 0	TF:M03544_0	0.0179816
TF	Factor: CREB1; motif: NNNNACGTCANN	TF:M03544	0.0179816
TF	Factor: KLF15; motif: GAGNNGGGGNGTDG; match class: 0	TF:M01714_0	0.0181948
TF	Factor: KLF15; motif: GAGNNGGGGNGTDG	TF:M01714	0.0181948
GO:BP	regulation of fibroblast proliferation	GO:0048145	0.0184087
KEGG	Non-small cell lung cancer	KEGG:05223	0.0186707
GO:BP	positive regulation of cytoskeleton organization	GO:0051495	0.0189374
TF	Factor: Elk-1; motif: NNNNCCGGAARTNN; match class: 0	TF:M00025_0	0.0189511
TF	Factor: Elk-1; motif: NNNNCCGGAARTNN	TF:M00025	0.0189511
TF	Factor: OLIG2; motif: NCCAGCTGNTNNCNNNCNGN	TF:M09703	0.018978
TF	Factor: OLIG2; motif: NCCAGCTGNTNNCNNNCNGN; match class: 0	TF:M09703_0	0.018978
GO:BP	axon extension	GO:0048675	0.0190768
REAC	Interleukin-1 processing	REAC:R-MMU-448706	0.0192187
REAC	RHO GTPases activate CIT	REAC:R-MMU-5625900	0.0192187
REAC	Mitotic Spindle Checkpoint	REAC:R-MMU-69618	0.0196498
TF	Factor: E2F; motif: TTTSGCGC	TF:M00050	0.0198428
TF	Factor: E2F; motif: TTTSGCGC; match class: 0	TF:M00050_0	0.0198428
GO:BP	regulation of cytosolic calcium ion concentration	GO:0051480	0.0198896
GO:BP	regulation of cell cycle G1/S phase transition	GO:1902806	0.0200215
TF	Factor: CREB; motif: NSTGACGTMANN; match class: 1	TF:M00178_1	0.0200588
TF	Factor: CREB; motif: NNTKACGTCANNNS	TF:M00916	0.0202323
TF	Factor: CREB; motif: NNTKACGTCANNNS; match class: 0	TF:M00916_0	0.0202323
GO:BP	regulation of antigen processing and presentation	GO:0002577	0.0202828
GO:MF	phosphatase binding	GO:0019902	0.0205477
GO:MF	peptidase activator activity	GO:0016504	0.0206197
REAC	ECM proteoglycans	REAC:R-MMU-3000178	0.0207044
GO:BP	positive regulation of interleukin-8 production	GO:0032757	0.0207999
TF	Factor: LKLF; motif: CNCCACCCS; match class: 1	TF:M08819_1	0.020916
HP	Abnormal immunoglobulin level	HP:0010701	0.0212701
WP	Macrophage markers	WP:WP2271	0.0213855
GO:BP	regulation of extrinsic apoptotic signaling pathway	GO:2001236	0.0215256
TF	Factor: E2F; motif: NCSCGCSAAAN	TF:M00919	0.021836
TF	Factor: E2F; motif: NCSCGCSAAAN; match class: 0	TF:M00919_0	0.021836
MIRNA	mmu-miR-223-3p	MIRNA:mmu-miR-223-3p	0.0218587
TF	Factor: ATF-2; motif: NNTGACGTCAN; match class: 0	TF:M07312_0	0.02188
TF	Factor: ATF-2; motif: NNTGACGTCAN	TF:M07312	0.02188
GO:BP	regulation of G1/S transition of mitotic cell cycle	GO:2000045	0.0220298
GO:CC	Golgi subcompartment	GO:0098791	0.0221558
GO:BP	substrate adhesion-dependent cell spreading	GO:0034446	0.0222207
[truncated: 161 more rows]

## Sheet: SHAM_MSC.3WK
source	term_name	term_id	adjusted_p_value__SHAM_MSC.3WK
GO:BP	immune system process	GO:0002376	6.86652e-32
GO:BP	defense response	GO:0006952	1.72257e-28
GO:BP	immune response	GO:0006955	8.35701e-26
GO:BP	regulation of immune system process	GO:0002682	5.07185e-23
GO:BP	response to other organism	GO:0051707	1.22953e-21
GO:BP	response to external biotic stimulus	GO:0043207	1.34637e-21
GO:BP	response to biotic stimulus	GO:0009607	2.68165e-21
GO:BP	defense response to other organism	GO:0098542	2.71835e-21
GO:BP	response to external stimulus	GO:0009605	7.80109e-21
GO:BP	positive regulation of immune system process	GO:0002684	3.48441e-20
GO:BP	regulation of immune response	GO:0050776	3.51368e-18
GO:BP	response to cytokine	GO:0034097	3.83228e-18
GO:BP	cell activation	GO:0001775	3.8667e-18
GO:BP	innate immune response	GO:0045087	1.71091e-17
GO:BP	immune effector process	GO:0002252	1.51088e-16
GO:BP	response to stress	GO:0006950	2.72869e-16
GO:BP	cellular response to cytokine stimulus	GO:0071345	3.78673e-16
GO:BP	leukocyte activation	GO:0045321	4.86605e-16
GO:BP	positive regulation of response to stimulus	GO:0048584	2.37305e-15
GO:CC	cell surface	GO:0009986	7.84707e-15
GO:CC	MHC protein complex	GO:0042611	2.55443e-14
GO:BP	positive regulation of immune response	GO:0050778	8.77778e-14
GO:BP	regulation of response to stimulus	GO:0048583	5.51294e-13
GO:BP	response to stimulus	GO:0050896	6.80498e-13
GO:CC	external side of plasma membrane	GO:0009897	1.26341e-12
GO:BP	adaptive immune response	GO:0002250	4.55855e-12
GO:BP	cellular response to biotic stimulus	GO:0071216	4.86752e-12
GO:BP	antigen processing and presentation	GO:0019882	8.10777e-12
GO:BP	cellular response to organic substance	GO:0071310	1.18468e-11
GO:BP	cellular response to molecule of bacterial origin	GO:0071219	1.35731e-11
GO:BP	response to interferon-gamma	GO:0034341	5.95401e-11
GO:BP	positive regulation of biological process	GO:0048518	6.1514e-11
GO:BP	multi-organism process	GO:0051704	1.12795e-10
GO:CC	side of membrane	GO:0098552	1.32219e-10
KEGG	Antigen processing and presentation	KEGG:04612	2.03605e-10
GO:BP	response to bacterium	GO:0009617	3.23603e-10
GO:BP	cytokine production	GO:0001816	7.30333e-10
GO:BP	response to organic substance	GO:0010033	1.54337e-09
GO:CC	plasma membrane part	GO:0044459	2.06074e-09
GO:BP	cellular response to lipopolysaccharide	GO:0071222	2.07417e-09
GO:BP	cellular response to chemical stimulus	GO:0070887	2.73245e-09
GO:BP	lymphocyte activation	GO:0046649	3.19375e-09
GO:BP	regulation of cytokine production	GO:0001817	4.07109e-09
WP	TYROBP Causal Network	WP:WP3625	5.03011e-09
GO:BP	response to interferon-beta	GO:0035456	8.45774e-09
GO:CC	MHC class I protein complex	GO:0042612	8.55714e-09
GO:BP	antigen processing and presentation of peptide antigen	GO:0048002	9.97283e-09
GO:MF	protein binding	GO:0005515	1.04082e-08
GO:BP	inflammatory response	GO:0006954	1.11653e-08
GO:CC	phagocytic vesicle	GO:0045335	1.37519e-08
GO:BP	leukocyte mediated immunity	GO:0002443	2.02459e-08
GO:BP	T cell activation	GO:0042110	2.1828e-08
KEGG	Epstein-Barr virus infection	KEGG:05169	2.23743e-08
GO:BP	cellular response to interferon-beta	GO:0035458	3.76396e-08
GO:BP	cellular response to interferon-gamma	GO:0071346	3.90159e-08
GO:BP	response to molecule of bacterial origin	GO:0002237	4.04297e-08
GO:BP	microglial cell activation	GO:0001774	4.52859e-08
GO:BP	leukocyte activation involved in inflammatory response	GO:0002269	4.52859e-08
GO:CC	MHC class I peptide loading complex	GO:0042824	5.47642e-08
GO:BP	regulation of multicellular organismal process	GO:0051239	6.371e-08
GO:BP	myeloid leukocyte activation	GO:0002274	8.73338e-08
GO:CC	membrane	GO:0016020	1.38448e-07
GO:BP	regulation of response to external stimulus	GO:0032101	1.77197e-07
GO:BP	cell surface receptor signaling pathway	GO:0007166	1.92119e-07
REAC	Immune System	REAC:R-MMU-168256	1.9323e-07
GO:BP	glial cell activation	GO:0061900	2.03874e-07
GO:BP	response to lipopolysaccharide	GO:0032496	2.07644e-07
GO:BP	regulation of response to biotic stimulus	GO:0002831	2.45044e-07
GO:BP	cellular response to stimulus	GO:0051716	2.51559e-07
GO:CC	plasma membrane protein complex	GO:0098797	3.27018e-07
GO:MF	TAP complex binding	GO:0062061	3.85841e-07
GO:CC	cytoplasmic vesicle	GO:0031410	5.29634e-07
GO:CC	intracellular vesicle	GO:0097708	5.61125e-07
GO:BP	regulation of immune effector process	GO:0002697	5.66155e-07
KEGG	Cell adhesion molecules (CAMs)	KEGG:04514	6.09075e-07
GO:BP	macrophage activation	GO:0042116	6.30498e-07
GO:BP	regulation of innate immune response	GO:0045088	6.38136e-07
GO:BP	regulation of defense response	GO:0031347	6.86643e-07
REAC	Innate Immune System	REAC:R-MMU-168249	6.96838e-07
GO:MF	peptide antigen binding	GO:0042605	7.12434e-07
GO:BP	adaptive immune response based on somatic recombination of immune receptors built from immunoglobulin superfamily domains	GO:0002460	7.9811e-07
GO:BP	regulation of response to stress	GO:0080134	8.19571e-07
GO:CC	vesicle	GO:0031982	9.10509e-07
GO:BP	regulation of cell activation	GO:0050865	1.09502e-06
KEGG	Allograft rejection	KEGG:05330	1.12114e-06
GO:BP	negative regulation of immune system process	GO:0002683	1.20693e-06
GO:BP	neuroinflammatory response	GO:0150076	1.21592e-06
GO:MF	peptide binding	GO:0042277	1.36473e-06
KEGG	Phagosome	KEGG:04145	1.38747e-06
GO:MF	CD8 receptor binding	GO:0042610	1.4015e-06
GO:MF	TAP binding	GO:0046977	1.4015e-06
GO:MF	beta-2-microglobulin binding	GO:0030881	1.4015e-06
KEGG	Graft-versus-host disease	KEGG:05332	1.50991e-06
KEGG	Tuberculosis	KEGG:05152	1.79927e-06
GO:CC	extracellular region part	GO:0044421	1.80796e-06
GO:BP	positive regulation of defense response	GO:0031349	1.83367e-06
GO:MF	amide binding	GO:0033218	2.15669e-06
GO:BP	positive regulation of multicellular organismal process	GO:0051240	2.37728e-06
GO:BP	regulation of leukocyte mediated immunity	GO:0002703	2.6878e-06
KEGG	Type I diabetes mellitus	KEGG:04940	3.02528e-06
GO:BP	positive regulation of cytokine production	GO:0001819	3.10385e-06
GO:CC	extracellular region	GO:0005576	3.87127e-06
GO:BP	negative regulation of cellular process	GO:0048523	4.07063e-06
GO:BP	lymphocyte mediated immunity	GO:0002449	4.18889e-06
GO:CC	phagocytic vesicle membrane	GO:0030670	4.25967e-06
GO:BP	regulation of adaptive immune response	GO:0002819	4.48415e-06
GO:BP	positive regulation of immune effector process	GO:0002699	4.99746e-06
GO:CC	endocytic vesicle	GO:0030139	6.69647e-06
KEGG	Hematopoietic cell lineage	KEGG:04640	6.71884e-06
GO:CC	membrane part	GO:0044425	6.99144e-06
KEGG	Autoimmune thyroid disease	KEGG:05320	7.24e-06
GO:MF	signaling receptor binding	GO:0005102	8.12036e-06
GO:CC	lytic vacuole	GO:0000323	8.52025e-06
GO:CC	lysosome	GO:0005764	8.52025e-06
GO:MF	T cell receptor binding	GO:0042608	8.93997e-06
GO:BP	signaling	GO:0023052	1.01595e-05
REAC	Immunoregulatory interactions between a Lymphoid and a non-Lymphoid cell	REAC:R-MMU-198933	1.18823e-05
GO:BP	positive regulation of response to biotic stimulus	GO:0002833	1.3049e-05
GO:BP	signal transduction	GO:0007165	1.40369e-05
GO:BP	negative regulation of biological process	GO:0048519	1.45786e-05
GO:CC	cell periphery	GO:0071944	1.49494e-05
GO:BP	cellular response to lipid	GO:0071396	1.60988e-05
GO:BP	response to virus	GO:0009615	1.68254e-05
GO:BP	cell communication	GO:0007154	1.72828e-05
GO:BP	positive regulation of response to external stimulus	GO:0032103	1.93407e-05
REAC	Neutrophil degranulation	REAC:R-MMU-6798695	2.03735e-05
GO:BP	cell population proliferation	GO:0008283	2.08507e-05
GO:BP	positive regulation of cell communication	GO:0010647	2.19482e-05
KEGG	Viral myocarditis	KEGG:05416	2.37056e-05
GO:BP	positive regulation of signaling	GO:0023056	2.41381e-05
GO:BP	leukocyte proliferation	GO:0070661	2.5819e-05
GO:BP	positive regulation of adaptive immune response	GO:0002821	2.74157e-05
GO:BP	activation of immune response	GO:0002253	2.81604e-05
GO:BP	positive regulation of leukocyte mediated cytotoxicity	GO:0001912	2.8946e-05
GO:CC	endocytic vesicle membrane	GO:0030666	3.76607e-05
GO:BP	positive regulation of innate immune response	GO:0045089	4.0448e-05
KEGG	Human T-cell leukemia virus 1 infection	KEGG:05166	4.36634e-05
GO:BP	cell differentiation	GO:0030154	4.49204e-05
GO:CC	extracellular space	GO:0005615	5.16366e-05
GO:BP	regulation of multi-organism process	GO:0043900	6.02057e-05
GO:BP	leukocyte differentiation	GO:0002521	6.42691e-05
WP	Macrophage markers	WP:WP2271	6.9213e-05
GO:BP	positive regulation of signal transduction	GO:0009967	7.78938e-05
GO:BP	cellular developmental process	GO:0048869	7.8036e-05
GO:BP	positive regulation of cellular process	GO:0048522	7.87064e-05
GO:BP	regulation of leukocyte activation	GO:0002694	8.07582e-05
GO:MF	binding	GO:0005488	8.47345e-05
GO:MF	protein-containing complex binding	GO:0044877	8.49882e-05
GO:MF	protein dimerization activity	GO:0046983	9.10209e-05
GO:CC	plasma membrane	GO:0005886	9.5294e-05
GO:CC	Golgi medial cisterna	GO:0005797	9.61207e-05
GO:BP	biological adhesion	GO:0022610	0.000108939
GO:BP	positive regulation of intracellular signal transduction	GO:1902533	0.000112487
GO:BP	antigen processing and presentation of peptide antigen via MHC class Ib	GO:0002428	0.000113027
GO:BP	intracellular signal transduction	GO:0035556	0.000113076
GO:BP	positive regulation of cell killing	GO:0031343	0.000125694
GO:CC	vacuole	GO:0005773	0.000128338
GO:CC	whole membrane	GO:0098805	0.000131879
REAC	DAP12 signaling	REAC:R-MMU-2424491	0.000133286
KEGG	Herpes simplex virus 1 infection	KEGG:05168	0.000137917
GO:BP	T cell mediated immunity	GO:0002456	0.000138935
GO:BP	antigen processing and presentation of exogenous peptide antigen	GO:0002478	0.000149391
GO:CC	endoplasmic reticulum exit site	GO:0070971	0.00015024
GO:BP	antigen processing and presentation via MHC class Ib	GO:0002475	0.00016028
GO:CC	MHC class II protein complex	GO:0042613	0.000163037
GO:BP	immune system development	GO:0002520	0.000167683
GO:BP	biological regulation	GO:0065007	0.000177931
GO:CC	Golgi cisterna	GO:0031985	0.000188089
GO:BP	response to lipid	GO:0033993	0.000218679
GO:BP	antigen processing and presentation of endogenous peptide antigen via MHC class I	GO:0019885	0.000222712
GO:BP	antigen processing and presentation of endogenous peptide antigen	GO:0002483	0.000222712
GO:BP	regulation of leukocyte mediated cytotoxicity	GO:0001910	0.000227755
GO:BP	positive regulation of adaptive immune response based on somatic recombination of immune receptors built from immunoglobulin superfamily domains	GO:0002824	0.000251881
GO:CC	endoplasmic reticulum	GO:0005783	0.000253441
GO:BP	antigen processing and presentation of peptide or polysaccharide antigen via MHC class II	GO:0002504	0.000258895
GO:BP	antigen processing and presentation of endogenous antigen	GO:0019883	0.000260714
GO:BP	regulation of adaptive immune response based on somatic recombination of immune receptors built from immunoglobulin superfamily domains	GO:0002822	0.000263384
GO:BP	hematopoietic or lymphoid organ development	GO:0048534	0.000281116
GO:BP	regulation of signal transduction	GO:0009966	0.000323408
GO:BP	cytokine-mediated signaling pathway	GO:0019221	0.000326127
GO:BP	cell killing	GO:0001906	0.00034057
REAC	DAP12 interactions	REAC:R-MMU-2172127	0.000382715
GO:BP	defense response to bacterium	GO:0042742	0.000389882
TF	Factor: Nrf2; motif: NNTGACTCAGCAN	TF:M07265	0.000476397
TF	Factor: Nrf2; motif: NNTGACTCAGCAN; match class: 0	TF:M07265_0	0.000476397
GO:MF	antigen binding	GO:0003823	0.000500911
HP	Increased inflammatory response	HP:0012649	0.000518176
HP	Abnormal inflammatory response	HP:0012647	0.000518176
GO:BP	hemopoiesis	GO:0030097	0.000531933
GO:BP	regulation of antigen processing and presentation	GO:0002577	0.000532913
GO:BP	regulation of cell communication	GO:0010646	0.000552268
GO:BP	positive regulation of developmental process	GO:0051094	0.000553035
KEGG	Th1 and Th2 cell differentiation	KEGG:04658	0.000596378
GO:BP	regulation of cell population proliferation	GO:0042127	0.000611264
GO:BP	lymphocyte proliferation	GO:0046651	0.000613606
GO:BP	regulation of signaling	GO:0023051	0.000633798
GO:BP	mononuclear cell proliferation	GO:0032943	0.000658207
GO:CC	symbiont-containing vacuole	GO:0020003	0.000661288
GO:BP	antigen processing and presentation of exogenous antigen	GO:0019884	0.000662901
GO:BP	negative regulation of cell activation	GO:0050866	0.000671981
GO:BP	positive regulation of T cell mediated cytotoxicity	GO:0001916	0.000704374
GO:BP	defense response to virus	GO:0051607	0.000712665
GO:BP	regulation of cell differentiation	GO:0045595	0.000716122
GO:MF	identical protein binding	GO:0042802	0.000733442
GO:CC	Golgi apparatus	GO:0005794	0.000797467
GO:BP	antigen processing and presentation of peptide antigen via MHC class I	GO:0002474	0.000801006
GO:BP	regulation of developmental process	GO:0050793	0.000885211
GO:BP	positive regulation of cell activation	GO:0050867	0.000910596
GO:MF	protein heterodimerization activity	GO:0046982	0.000923826
TF	Factor: ICSBP; motif: RAARTGAAACTG; match class: 0	TF:M00699_0	0.000931031
TF	Factor: ICSBP; motif: RAARTGAAACTG	TF:M00699	0.000931031
GO:BP	regulation of biological process	GO:0050789	0.00102089
GO:CC	endoplasmic reticulum part	GO:0044432	0.00105357
GO:BP	positive regulation of leukocyte mediated immunity	GO:0002705	0.00112591
GO:CC	extracellular membrane-bounded organelle	GO:0065010	0.00114177
REAC	Antigen processing-Cross presentation	REAC:R-MMU-1236975	0.00115984
GO:BP	positive regulation of multi-organism process	GO:0043902	0.00116109
GO:BP	regulation of molecular function	GO:0065009	0.00117959
GO:CC	Golgi stack	GO:0005795	0.00119363
GO:BP	regulation of cell killing	GO:0031341	0.00119864
REAC	Adaptive Immune System	REAC:R-MMU-1280218	0.00126175
GO:BP	regulation of T cell mediated cytotoxicity	GO:0001914	0.00130271
REAC	Endosomal/Vacuolar pathway	REAC:R-MMU-1236977	0.00135418
GO:BP	regulation of tumor necrosis factor superfamily cytokine production	GO:1903555	0.0013836
GO:BP	cell adhesion	GO:0007155	0.00139462
KEGG	Human immunodeficiency virus 1 infection	KEGG:05170	0.00141693
GO:BP	regulation of lymphocyte proliferation	GO:0050670	0.00149196
GO:BP	regulation of locomotion	GO:0040012	0.00150465
GO:BP	complement-mediated synapse pruning	GO:0150062	0.00156372
GO:BP	regulation of mononuclear cell proliferation	GO:0032944	0.00162255
GO:BP	tumor necrosis factor superfamily cytokine production	GO:0071706	0.00169084
GO:CC	receptor complex	GO:0043235	0.00171579
KEGG	Chagas disease (American trypanosomiasis)	KEGG:05142	0.00172375
KEGG	Th17 cell differentiation	KEGG:04659	0.00172375
KEGG	Leishmaniasis	KEGG:05140	0.00173613
GO:BP	cytokine metabolic process	GO:0042107	0.00174378
GO:BP	response to chemical	GO:0042221	0.00178871
GO:BP	regulation of multicellular organismal development	GO:2000026	0.00181008
GO:BP	regulation of cell motility	GO:2000145	0.00187874
GO:MF	GTP binding	GO:0005525	0.00191595
GO:CC	endomembrane system	GO:0012505	0.00194967
GO:BP	regulation of lymphocyte apoptotic process	GO:0070228	0.00203672
GO:BP	positive regulation of response to cytokine stimulus	GO:0060760	0.00203672
GO:BP	regulation of response to cytokine stimulus	GO:0060759	0.00208766
GO:BP	regulation of cellular component movement	GO:0051270	0.00208883
GO:BP	negative regulation of multicellular organismal process	GO:0051241	0.00212685
TF	Factor: IRF-9; motif: NNRAAWCGAAACTNA	TF:M02771	0.00214175
TF	Factor: IRF-9; motif: NNRAAWCGAAACTNA; match class: 0	TF:M02771_0	0.00214175
GO:BP	leukocyte mediated cytotoxicity	GO:0001909	0.00221443
GO:MF	purine ribonucleoside binding	GO:0032550	0.00228964
GO:CC	host cell cytoplasm	GO:0030430	0.00229043
GO:CC	host cell cytoplasm part	GO:0033655	0.00229043
GO:BP	positive regulation of lymphocyte mediated immunity	GO:0002708	0.0023477
GO:BP	negative regulation of leukocyte activation	GO:0002695	0.00237162
GO:BP	regulation of lymphocyte mediated immunity	GO:0002706	0.00237162
GO:BP	cell-cell adhesion	GO:0098609	0.00238197
GO:MF	ribonucleoside binding	GO:0032549	0.00246852
GO:MF	purine nucleoside binding	GO:0001883	0.0025945
GO:BP	defense response to protozoan	GO:0042832	0.00284799
GO:BP	antigen processing and presentation of endogenous peptide antigen via MHC class I via ER pathway, TAP-independent	GO:0002486	0.00284799
GO:BP	regulation of leukocyte proliferation	GO:0070663	0.00285099
GO:BP	regulation of T cell mediated immunity	GO:0002709	0.00286681
GO:MF	nucleoside binding	GO:0001882	0.00315684
GO:BP	antigen processing and presentation of endogenous peptide antigen via MHC class Ib	GO:0002476	0.0033228
GO:BP	antigen processing and presentation of endogenous peptide antigen via MHC class I via ER pathway	GO:0002484	0.0033228
GO:BP	regulation of cell migration	GO:0030334	0.00343773
GO:MF	guanyl nucleotide binding	GO:0019001	0.00347623
GO:MF	guanyl ribonucleotide binding	GO:0032561	0.00347623
TF	Factor: PU.1; motif: WGAGGAAG	TF:M00658	0.00371681
TF	Factor: PU.1; motif: WGAGGAAG; match class: 0	TF:M00658_0	0.00371681
GO:BP	antigen processing and presentation of peptide antigen via MHC class II	GO:0002495	0.0040128
GO:BP	response to protozoan	GO:0001562	0.00445821
GO:BP	positive regulation of myeloid leukocyte differentiation	GO:0002763	0.00451984
GO:BP	T cell mediated cytotoxicity	GO:0001913	0.00451984
GO:CC	plasma membrane receptor complex	GO:0098802	0.00464424
REAC	ER-Phagosome pathway	REAC:R-MMU-1236974	0.00470167
GO:BP	lymphocyte differentiation	GO:0030098	0.00498246
HP	Abnormality of the immune system	HP:0002715	0.00501808
GO:CC	endosome	GO:0005768	0.00501908
KEGG	Lysosome	KEGG:04142	0.00581942
GO:BP	regulation of cytokine biosynthetic process	GO:0042035	0.0064843
GO:BP	regulation of cell adhesion	GO:0030155	0.00651521
GO:BP	leukocyte cell-cell adhesion	GO:0007159	0.00694493
GO:MF	GTPase activity	GO:0003924	0.00706313
GO:MF	amyloid-beta binding	GO:0001540	0.00714744
GO:BP	T cell proliferation	GO:0042098	0.00737645
KEGG	Complement and coagulation cascades	KEGG:04610	0.00751004
GO:BP	regulation of localization	GO:0032879	0.00794082
GO:BP	regulation of lymphocyte activation	GO:0051249	0.00801482
GO:CC	host intracellular part	GO:0033646	0.00801726
GO:CC	host intracellular region	GO:0043656	0.00801726
GO:BP	cellular response to oxygen-containing compound	GO:1901701	0.00813487
GO:BP	positive regulation of T cell mediated immunity	GO:0002711	0.00833905
GO:BP	MyD88-dependent toll-like receptor signaling pathway	GO:0002755	0.00842584
GO:BP	regulation of cell-cell adhesion	GO:0022407	0.00899353
GO:CC	membrane protein complex	GO:0098796	0.00930705
GO:BP	positive regulation of cell migration	GO:0030335	0.00930969
GO:BP	positive regulation of cell adhesion	GO:0045785	0.0104921
GO:BP	cellular process	GO:0009987	0.0105364
KEGG	Inflammatory bowel disease (IBD)	KEGG:05321	0.0105369
TF	Factor: IRF; motif: RRAANTGAAASYGNV	TF:M00772	0.0105498
TF	Factor: IRF; motif: RRAANTGAAASYGNV; match class: 0	TF:M00772_0	0.0105498
GO:BP	glial cell development	GO:0021782	0.0105689
GO:CC	host cell part	GO:0033643	0.0107444
GO:BP	lymphocyte apoptotic process	GO:0070227	0.0114939
REAC	Platelet activation, signaling and aggregation	REAC:R-MMU-76002	0.0123652
REAC	Antigen Presentation: Folding, assembly and peptide loading of class I MHC	REAC:R-MMU-983170	0.0124657
GO:BP	regulation of tumor necrosis factor production	GO:0032680	0.0126934
GO:CC	cytoplasmic part	GO:0044444	0.0131678
GO:BP	developmental process	GO:0032502	0.0132416
GO:BP	cytokine biosynthetic process	GO:0042089	0.0133021
GO:BP	regulation of cytokine-mediated signaling pathway	GO:0001959	0.0133021
GO:CC	Toll-like receptor 1-Toll-like receptor 2 protein complex	GO:0035354	0.0133417
GO:CC	macrophage migration inhibitory factor receptor complex	GO:0035692	0.0133417
REAC	Platelet degranulation	REAC:R-MMU-114608	0.0141353
GO:BP	tumor necrosis factor production	GO:0032640	0.0145122
GO:BP	positive regulation of cell motility	GO:2000147	0.0149745
GO:BP	positive regulation of cell differentiation	GO:0045597	0.0155875
GO:CC	host cellular component	GO:0018995	0.0160308
GO:CC	host cell	GO:0043657	0.0160308
GO:MF	triacyl lipopeptide binding	GO:0042497	0.0165947
CORUM	Cd3g-Cd3e complex	CORUM:5309	0.0168233
GO:CC	integral component of lumenal side of endoplasmic reticulum membrane	GO:0071556	0.0174949
GO:CC	lumenal side of endoplasmic reticulum membrane	GO:0098553	0.0174949
GO:BP	regulation of leukocyte cell-cell adhesion	GO:1903037	0.0176599
GO:CC	bounding membrane of organelle	GO:0098588	0.0178267
GO:BP	regulation of cellular process	GO:0050794	0.0181302
REAC	Response to elevated platelet cytosolic Ca2+	REAC:R-MMU-76005	0.0187828
WP	Complement Activation, Classical Pathway	WP:WP200	0.0188402
GO:BP	positive regulation of ERK1 and ERK2 cascade	GO:0070374	0.0196181
GO:BP	positive regulation of leukocyte activation	GO:0002696	0.0207819
GO:BP	positive regulation of cytokine-mediated signaling pathway	GO:0001961	0.0211677
GO:BP	positive regulation of response to interferon-gamma	GO:0060332	0.0215047
GO:BP	positive regulation of interferon-gamma-mediated signaling pathway	GO:0060335	0.0215047
KEGG	Toxoplasmosis	KEGG:05145	0.022032
GO:BP	positive regulation of toll-like receptor signaling pathway	GO:0034123	0.0225612
GO:CC	symbiont-containing vacuole membrane	GO:0020005	0.0226385
GO:BP	activation of innate immune response	GO:0002218	0.023182
GO:BP	positive regulation of cellular component movement	GO:0051272	0.0235117
TF	Factor: IRF-2; motif: NNRAAAGTGAAASNNA	TF:M01882	0.0235783
TF	Factor: IRF-2; motif: NNRAAAGTGAAASNNA; match class: 0	TF:M01882_0	0.0235783
GO:CC	extracellular organelle	GO:0043230	0.023804
GO:BP	regulation of intracellular signal transduction	GO:1902531	0.0244118
HP	Abnormality of skin physiology	HP:0011122	0.0262867
GO:BP	positive regulation of locomotion	GO:0040017	0.0263497
GO:BP	immune response-activating signal transduction	GO:0002757	0.0273921
HP	Inflammatory abnormality of the skin	HP:0011123	0.027402
REAC	Hemostasis	REAC:R-MMU-109582	0.027482
GO:BP	regulation of interleukin-10 production	GO:0032653	0.0284324
GO:BP	regulation of T cell activation	GO:0050863	0.0300048
KEGG	Staphylococcus aureus infection	KEGG:05150	0.031014
GO:BP	positive regulation of cell-cell adhesion	GO:0022409	0.0315279
GO:BP	synapse pruning	GO:0098883	0.0321134
GO:BP	antigen processing and presentation of exogenous peptide antigen via MHC class II	GO:0019886	0.0321134
GO:BP	regulation of leukocyte apoptotic process	GO:2000106	0.0329917
TF	Factor: AP-1; motif: RGTGACTMANN; match class: 0	TF:M00188_0	0.0330744
TF	Factor: AP-1; motif: RGTGACTMANN	TF:M00188	0.0330744
GO:BP	regulation of protein metabolic process	GO:0051246	0.0370937
GO:BP	immune response-regulating signaling pathway	GO:0002764	0.0381884
GO:BP	response to wounding	GO:0009611	0.039129
GO:CC	organelle membrane	GO:0031090	0.0403335
GO:BP	T cell differentiation	GO:0030217	0.0407614
GO:BP	interleukin-10 production	GO:0032613	0.0409837
GO:BP	regulation of cell development	GO:0060284	0.0411089
TF	Factor: MAF; motif: GCTGAGTCAN	TF:M07296	0.0425377
TF	Factor: MAF; motif: GCTGAGTCAN; match class: 0	TF:M07296_0	0.0425377
GO:BP	positive regulation of molecular function	GO:0044093	0.043286
GO:CC	T cell receptor complex	GO:0042101	0.0437167
HP	Neurofibrillary tangles	HP:0002185	0.0449786
GO:BP	regulation of cellular component organization	GO:0051128	0.0454625
GO:BP	negative regulation of cytokine production	GO:0001818	0.0461807
GO:BP	positive regulation of leukocyte migration	GO:0002687	0.0491979
CORUM	Dock8-Wipf1-Was complex	CORUM:6214	0.0499906

## Sheet: SHAM_IL4.1WK
source	term_name	term_id	adjusted_p_value__SHAM_IL4.1WK
TF	Factor: ZF5; motif: GSGCGCGR; match class: 0	TF:M00716_0	2.32807e-164
TF	Factor: ZF5; motif: GSGCGCGR	TF:M00716	2.32807e-164
TF	Factor: ZF5; motif: GSGCGCGR; match class: 1	TF:M00716_1	2.10755e-147
GO:CC	cytoplasm	GO:0005737	5.25984e-144
TF	Factor: FOXN4; motif: NNWANNCGWMCGCGTCNNNNMT; match class: 0	TF:M04662_0	4.77364e-143
TF	Factor: FOXN4; motif: NNWANNCGWMCGCGTCNNNNMT	TF:M04662	4.77364e-143
GO:MF	protein binding	GO:0005515	8.74158e-134
GO:CC	cytoplasmic part	GO:0044444	3.59933e-132
TF	Factor: E2F-3; motif: GGCGGGN; match class: 0	TF:M02089_0	1.07909e-130
TF	Factor: E2F-3; motif: GGCGGGN	TF:M02089	1.07909e-130
TF	Factor: ZF5; motif: NRNGNGCGCGCWN	TF:M00333	8.15454e-128
TF	Factor: ZF5; motif: NRNGNGCGCGCWN; match class: 0	TF:M00333_0	8.15454e-128
TF	Factor: ZF5; motif: NRNGNGCGCGCWN; match class: 1	TF:M00333_1	3.86665e-123
TF	Factor: BEN; motif: CAGCGRNV	TF:M01240	1.24781e-116
TF	Factor: BEN; motif: CAGCGRNV; match class: 0	TF:M01240_0	1.24781e-116
TF	Factor: E2F; motif: GGCGSG	TF:M00803	2.50819e-116
TF	Factor: E2F; motif: GGCGSG; match class: 0	TF:M00803_0	2.50819e-116
TF	Factor: Sp1; motif: NGGGGCGGGGN; match class: 0	TF:M07395_0	1.46651e-114
TF	Factor: Sp1; motif: NGGGGCGGGGN	TF:M07395	1.46651e-114
GO:BP	localization	GO:0051179	1.00225e-113
TF	Factor: FOXN4; motif: NNWANNCGWMCGCGTCNNNNMT; match class: 1	TF:M04662_1	4.27886e-111
TF	Factor: BCL6B; motif: NNNNCCGCCCCWNNNN; match class: 0	TF:M02844_0	3.01947e-110
TF	Factor: BCL6B; motif: NNNNCCGCCCCWNNNN	TF:M02844	3.01947e-110
TF	Factor: ZF5; motif: GYCGCGCARNGCNN	TF:M02933	3.26519e-108
TF	Factor: ZF5; motif: GYCGCGCARNGCNN; match class: 0	TF:M02933_0	3.26519e-108
TF	Factor: CTCF; motif: NAGGGGGCGCNNKNNNN; match class: 1	TF:M08995_1	9.89768e-104
TF	Factor: CTCF; motif: NAGGGGGCGCNNKNNNN; match class: 0	TF:M08995_0	9.76023e-102
TF	Factor: CTCF; motif: NAGGGGGCGCNNKNNNN	TF:M08995	9.76023e-102
TF	Factor: BEN; motif: CAGCGRNV; match class: 1	TF:M01240_1	3.60201e-101
TF	Factor: Sp1; motif: NGGGGGCGGGGYN	TF:M00196	1.00374e-100
TF	Factor: Sp1; motif: NGGGGGCGGGGYN; match class: 0	TF:M00196_0	1.00374e-100
TF	Factor: Sp1; motif: NNGGGGCGGGGNN; match class: 0	TF:M00932_0	1.56237e-100
TF	Factor: Sp1; motif: NNGGGGCGGGGNN	TF:M00932	1.56237e-100
TF	Factor: BCL6B; motif: NNNNCCGCCCCWNNNN; match class: 1	TF:M02844_1	7.49751e-97
TF	Factor: Sp1; motif: GGGGCGGGGC; match class: 0	TF:M00931_0	1.4228e-96
TF	Factor: Sp1; motif: GGGGCGGGGC	TF:M00931	1.4228e-96
GO:BP	regulation of localization	GO:0032879	1.33636e-95
TF	Factor: Sp1; motif: CCCCGCCCCN; match class: 0	TF:M00933_0	2.35239e-95
TF	Factor: Sp1; motif: CCCCGCCCCN	TF:M00933	2.35239e-95
GO:CC	intracellular part	GO:0044424	4.56931e-95
TF	Factor: E2F; motif: GGCGSG; match class: 1	TF:M00803_1	1.07355e-94
TF	Factor: E2F-3; motif: GGCGGGN; match class: 1	TF:M02089_1	1.29384e-94
TF	Factor: GKLF; motif: NNNRGGNGNGGSN; match class: 1	TF:M07289_1	3.33008e-92
GO:BP	positive regulation of biological process	GO:0048518	1.61882e-91
GO:CC	synapse	GO:0045202	7.86764e-91
TF	Factor: MOVO-B; motif: GNGGGGG	TF:M01104	2.28821e-90
TF	Factor: MOVO-B; motif: GNGGGGG; match class: 0	TF:M01104_0	2.28821e-90
TF	Factor: GKLF; motif: NNNRGGNGNGGSN; match class: 0	TF:M07289_0	5.31009e-90
TF	Factor: GKLF; motif: NNNRGGNGNGGSN	TF:M07289	5.31009e-90
TF	Factor: Kaiso; motif: GCMGGGRGCRGS; match class: 0	TF:M03876_0	3.31176e-89
TF	Factor: Kaiso; motif: GCMGGGRGCRGS	TF:M03876	3.31176e-89
GO:CC	intracellular	GO:0005622	7.9498e-88
GO:CC	neuron part	GO:0097458	1.029e-86
GO:BP	system development	GO:0048731	1.00602e-85
TF	Factor: CPBP; motif: SNCCCNN; match class: 1	TF:M01822_1	1.47861e-85
GO:BP	regulation of multicellular organismal process	GO:0051239	2.04054e-84
TF	Factor: AP-2; motif: MKCCCSCNGGCG	TF:M00189	7.36717e-81
TF	Factor: AP-2; motif: MKCCCSCNGGCG; match class: 0	TF:M00189_0	7.36717e-81
GO:BP	cellular component organization	GO:0016043	9.19639e-81
GO:CC	organelle	GO:0043226	1.1063e-80
GO:BP	regulation of biological quality	GO:0065008	2.39469e-80
GO:BP	cellular component organization or biogenesis	GO:0071840	1.0027e-79
GO:BP	multicellular organism development	GO:0007275	3.95471e-78
GO:MF	binding	GO:0005488	1.63262e-77
TF	Factor: SP2; motif: GNNGGGGGCGGGGSN; match class: 0	TF:M03807_0	1.88948e-77
TF	Factor: SP2; motif: GNNGGGGGCGGGGSN	TF:M03807	1.88948e-77
GO:CC	endomembrane system	GO:0012505	2.89214e-77
GO:BP	regulation of signaling	GO:0023051	9.63556e-77
GO:CC	synapse part	GO:0044456	1.65218e-76
TF	Factor: Egr-2; motif: GCGTGGGCGG	TF:M05494	2.66501e-76
TF	Factor: Egr-2; motif: GCGTGGGCGG; match class: 0	TF:M05494_0	2.66501e-76
TF	Factor: GKLF; motif: NNRRGRRNGNSNNN	TF:M07040	4.81585e-76
TF	Factor: GKLF; motif: NNRRGRRNGNSNNN; match class: 0	TF:M07040_0	4.81585e-76
TF	Factor: WT1; motif: CGCCCCCNCN	TF:M02036	7.14811e-76
TF	Factor: WT1; motif: CGCCCCCNCN; match class: 0	TF:M02036_0	7.14811e-76
GO:BP	anatomical structure development	GO:0048856	2.71204e-75
GO:BP	regulation of cell communication	GO:0010646	3.12019e-75
GO:BP	regulation of cellular component organization	GO:0051128	1.20153e-74
GO:BP	establishment of localization	GO:0051234	5.84004e-74
TF	Factor: Osx; motif: CCNCCCCCNNN	TF:M07329	2.74411e-73
TF	Factor: Osx; motif: CCNCCCCCNNN; match class: 0	TF:M07329_0	2.74411e-73
TF	Factor: WT1; motif: GNGGGGGCGGGG; match class: 0	TF:M03893_0	3.49528e-73
TF	Factor: WT1; motif: GNGGGGGCGGGG	TF:M03893	3.49528e-73
TF	Factor: E2F-4; motif: GCGGGAAANA; match class: 0	TF:M02090_0	6.09998e-73
TF	Factor: E2F-4; motif: GCGGGAAANA	TF:M02090	6.09998e-73
TF	Factor: Zic1; motif: NNCCCCCGGGGGGG; match class: 0	TF:M02835_0	1.20933e-72
TF	Factor: Zic1; motif: NNCCCCCGGGGGGG	TF:M02835	1.20933e-72
GO:BP	positive regulation of cellular process	GO:0048522	1.70806e-72
GO:CC	intracellular organelle	GO:0043229	1.70961e-72
TF	Factor: KROX; motif: CCCGCCCCCRCCCC	TF:M00982	3.83986e-72
TF	Factor: KROX; motif: CCCGCCCCCRCCCC; match class: 0	TF:M00982_0	3.83986e-72
GO:BP	regulation of response to stimulus	GO:0048583	4.9011e-72
GO:BP	cellular response to chemical stimulus	GO:0070887	5.18133e-72
TF	Factor: BTEB2; motif: RGGGNGKGGN	TF:M07277	2.80756e-71
TF	Factor: BTEB2; motif: RGGGNGKGGN; match class: 0	TF:M07277_0	2.80756e-71
GO:BP	transport	GO:0006810	1.64969e-70
TF	Factor: Egr-1; motif: GCGGGGGCGG; match class: 0	TF:M07354_0	3.75072e-70
TF	Factor: Egr-1; motif: GCGGGGGCGG	TF:M07354	3.75072e-70
TF	Factor: Hes1; motif: NNCACGYGNN; match class: 0	TF:M07991_0	6.2956e-70
TF	Factor: Hes1; motif: NNCACGYGNN	TF:M07991	6.2956e-70
GO:BP	response to stress	GO:0006950	1.04779e-69
TF	Factor: Kaiso; motif: GCMGGGRGCRGS; match class: 1	TF:M03876_1	2.13667e-69
TF	Factor: Pax-4; motif: NNNNNYCACCCB; match class: 1	TF:M00378_1	2.88285e-68
TF	Factor: E2F-4; motif: NTTTCSCGCC	TF:M07380	3.63911e-68
TF	Factor: E2F-4; motif: NTTTCSCGCC; match class: 0	TF:M07380_0	3.63911e-68
GO:BP	regulation of molecular function	GO:0065009	4.02697e-68
GO:BP	developmental process	GO:0032502	4.37454e-68
TF	Factor: Sp1; motif: NGGGGCGGGGN; match class: 1	TF:M07395_1	1.02805e-67
GO:BP	intracellular signal transduction	GO:0035556	4.8927e-67
GO:BP	positive regulation of multicellular organismal process	GO:0051240	8.34536e-67
TF	Factor: ZBP89; motif: CCCCKCCCCCNN; match class: 0	TF:M07397_0	2.18174e-66
TF	Factor: ZBP89; motif: CCCCKCCCCCNN	TF:M07397	2.18174e-66
TF	Factor: CPBP; motif: NGGGCGG	TF:M05301	3.43618e-66
TF	Factor: SP6; motif: WGGGCGG; match class: 0	TF:M05455_0	3.43618e-66
TF	Factor: Sp3; motif: AGGGCGG	TF:M05665	3.43618e-66
TF	Factor: LKLF; motif: NGGGCGG; match class: 0	TF:M05391_0	3.43618e-66
TF	Factor: SP6; motif: WGGGCGG	TF:M05455	3.43618e-66
TF	Factor: CPBP; motif: NGGGCGG; match class: 0	TF:M05301_0	3.43618e-66
TF	Factor: LKLF; motif: NGGGCGG	TF:M05391	3.43618e-66
TF	Factor: Sp3; motif: AGGGCGG; match class: 0	TF:M05665_0	3.43618e-66
TF	Factor: BTEB3; motif: BNRNGGGAGGNGT; match class: 0	TF:M01865_0	1.25019e-65
TF	Factor: BTEB3; motif: BNRNGGGAGGNGT	TF:M01865	1.25019e-65
TF	Factor: ZAC; motif: KGGGCCR	TF:M05547	1.71879e-65
TF	Factor: ZAC; motif: KGGGCCR; match class: 0	TF:M05547_0	1.71879e-65
GO:CC	membrane-bounded organelle	GO:0043227	1.93258e-65
TF	Factor: GKLF; motif: NNRRGRRNGNSNNN; match class: 1	TF:M07040_1	3.85728e-65
GO:BP	cellular response to organic substance	GO:0071310	4.23553e-65
TF	Factor: EGR; motif: CGCCCCCGCNN; match class: 0	TF:M08878_0	9.74774e-65
TF	Factor: EGR; motif: CGCCCCCGCNN	TF:M08878	9.74774e-65
TF	Factor: ZF5; motif: GYCGCGCARNGCNN; match class: 1	TF:M02933_1	5.21348e-64
TF	Factor: Sp1; motif: GGGGCGGGGT	TF:M00008	1.16872e-63
TF	Factor: Sp1; motif: GGGGCGGGGT; match class: 0	TF:M00008_0	1.16872e-63
GO:BP	regulation of transport	GO:0051049	1.59249e-63
TF	Factor: AP-2alpha; motif: NGCCYSNNGSN; match class: 0	TF:M01857_0	3.57132e-62
TF	Factor: AP-2alpha; motif: NGCCYSNNGSN	TF:M01857	3.57132e-62
TF	Factor: Pax-4; motif: NNNNNYCACCCB; match class: 0	TF:M00378_0	1.07993e-61
TF	Factor: Pax-4; motif: NNNNNYCACCCB	TF:M00378	1.07993e-61
TF	Factor: Sp2; motif: NYSGCCCCGCCCCCY	TF:M03567	1.18859e-61
TF	Factor: Sp2; motif: NYSGCCCCGCCCCCY; match class: 0	TF:M03567_0	1.18859e-61
GO:BP	cell migration	GO:0016477	1.2603e-61
TF	Factor: SP2; motif: GGGCGGGAC	TF:M01783	9.6877e-61
TF	Factor: SP2; motif: GGGCGGGAC; match class: 0	TF:M01783_0	9.6877e-61
TF	Factor: MOVO-B; motif: GNGGGGG; match class: 1	TF:M01104_1	1.06876e-60
TF	Factor: MAZ; motif: GGGGAGGG; match class: 0	TF:M00649_0	2.90792e-60
TF	Factor: MAZ; motif: GGGGAGGG	TF:M00649	2.90792e-60
TF	Factor: WT1; motif: CGCCCCCNCN; match class: 1	TF:M02036_1	4.43463e-60
GO:BP	regulation of developmental process	GO:0050793	5.06367e-60
TF	Factor: IRF6; motif: NNNACTCYCGGKNNN; match class: 0	TF:M02874_0	6.01186e-60
TF	Factor: IRF6; motif: NNNACTCYCGGKNNN	TF:M02874	6.01186e-60
TF	Factor: Egr-1; motif: GCGGGGGCGG	TF:M01873	8.16029e-60
TF	Factor: Egr-1; motif: GCGGGGGCGG; match class: 0	TF:M01873_0	8.16029e-60
TF	Factor: SP1; motif: GGGGYGGGGNS	TF:M01303	3.96884e-59
TF	Factor: SP1; motif: GGGGYGGGGNS; match class: 0	TF:M01303_0	3.96884e-59
TF	Factor: AP2; motif: GCCYGSGGSN; match class: 0	TF:M08867_0	6.45303e-59
TF	Factor: AP2; motif: GCCYGSGGSN	TF:M08867	6.45303e-59
GO:BP	negative regulation of biological process	GO:0048519	2.02643e-58
GO:CC	cytosol	GO:0005829	2.38714e-58
TF	Factor: AP-2; motif: GSCCSCRGGCNRNRNN; match class: 0	TF:M00800_0	2.64649e-58
TF	Factor: AP-2; motif: GSCCSCRGGCNRNRNN	TF:M00800	2.64649e-58
TF	Factor: ELK-1; motif: ACCGGAWRTN; match class: 0	TF:M01981_0	5.21003e-58
TF	Factor: ELK-1; motif: ACCGGAWRTN	TF:M01981	5.21003e-58
GO:BP	negative regulation of cellular process	GO:0048523	9.84743e-58
GO:BP	response to organic substance	GO:0010033	1.35451e-57
GO:BP	positive regulation of molecular function	GO:0044093	2.26175e-57
TF	Factor: SP1:SP3; motif: CCSCCCCCYCC	TF:M01219	4.21239e-57
TF	Factor: SP1:SP3; motif: CCSCCCCCYCC; match class: 0	TF:M01219_0	4.21239e-57
GO:BP	regulation of multicellular organismal development	GO:2000026	6.12117e-57
TF	Factor: Zic1; motif: NNCCCCCGGGGGGG; match class: 1	TF:M02835_1	7.18527e-57
GO:BP	locomotion	GO:0040011	7.65208e-57
GO:BP	movement of cell or subcellular component	GO:0006928	1.00631e-56
TF	Factor: Sp1; motif: NGGGGGCGGGGYN; match class: 1	TF:M00196_1	1.11058e-56
GO:CC	postsynapse	GO:0098794	2.20188e-56
TF	Factor: WT1; motif: SMCNCCNSC; match class: 0	TF:M01118_0	2.27045e-56
TF	Factor: WT1; motif: SMCNCCNSC	TF:M01118	2.27045e-56
TF	Factor: GKLF; motif: WGGGYGKGGCCN; match class: 0	TF:M09692_0	3.29317e-56
TF	Factor: GKLF; motif: WGGGYGKGGCCN	TF:M09692	3.29317e-56
TF	Factor: AP-2; motif: SNNNCCNCAGGCN	TF:M00915	3.85829e-56
TF	Factor: AP-2; motif: SNNNCCNCAGGCN; match class: 0	TF:M00915_0	3.85829e-56
GO:BP	regulation of signal transduction	GO:0009966	4.98e-56
GO:BP	nervous system development	GO:0007399	6.32505e-56
TF	Factor: WT1; motif: NGCGGGGGGGTSMMCYN; match class: 0	TF:M05599_0	1.50992e-55
TF	Factor: WT1; motif: NGCGGGGGGGTSMMCYN	TF:M05599	1.50992e-55
TF	Factor: AP-2beta; motif: GCNNNGGSCNGVGGGN	TF:M01858	2.94244e-55
TF	Factor: AP-2beta; motif: GCNNNGGSCNGVGGGN; match class: 0	TF:M01858_0	2.94244e-55
TF	Factor: WT1; motif: NNGGGNGGGSGN; match class: 0	TF:M07436_0	3.51189e-55
TF	Factor: WT1; motif: NNGGGNGGGSGN	TF:M07436	3.51189e-55
GO:CC	neuron projection	GO:0043005	4.09993e-55
GO:MF	enzyme binding	GO:0019899	4.1252e-55
GO:BP	localization of cell	GO:0051674	4.28902e-55
GO:BP	cell motility	GO:0048870	4.28902e-55
GO:CC	vesicle	GO:0031982	7.27119e-55
GO:BP	macromolecule localization	GO:0033036	9.24767e-55
GO:BP	protein localization	GO:0008104	9.46697e-55
GO:BP	regulation of catalytic activity	GO:0050790	1.20083e-54
TF	Factor: RNF96; motif: BCCCGCRGCC; match class: 0	TF:M01199_0	1.22469e-54
TF	Factor: RNF96; motif: BCCCGCRGCC	TF:M01199	1.22469e-54
GO:BP	anatomical structure morphogenesis	GO:0009653	1.62265e-54
TF	Factor: EGR-1; motif: NGCGKGGGCGKNN; match class: 0	TF:M08996_0	1.7975e-54
TF	Factor: EGR-1; motif: NGCGKGGGCGKNN	TF:M08996	1.7975e-54
TF	Factor: Sp1; motif: NNGGGGCGGGGNN; match class: 1	TF:M00932_1	4.11111e-54
TF	Factor: Sp1; motif: GGGGCGGGGC; match class: 1	TF:M00931_1	1.24447e-53
TF	Factor: MAZ; motif: NKGGGAGGGGRGGR; match class: 0	TF:M02023_0	1.56324e-53
TF	Factor: MAZ; motif: NKGGGAGGGGRGGR	TF:M02023	1.56324e-53
GO:BP	immune system process	GO:0002376	2.1789e-53
GO:BP	response to external stimulus	GO:0009605	5.07785e-53
GO:CC	cytoplasmic vesicle	GO:0031410	6.41426e-53
GO:CC	intracellular vesicle	GO:0097708	7.65084e-53
GO:BP	biological adhesion	GO:0022610	1.20199e-52
TF	Factor: CKROX; motif: SCCCTCCCC	TF:M01175	2.02035e-52
TF	Factor: CKROX; motif: SCCCTCCCC; match class: 0	TF:M01175_0	2.02035e-52
TF	Factor: GKLF; motif: GCCMCRCCCNNN	TF:M01588	6.81697e-52
TF	Factor: GKLF; motif: GCCMCRCCCNNN; match class: 0	TF:M01588_0	6.81697e-52
TF	Factor: LKLF; motif: GGGGTGGKSN; match class: 0	TF:M07261_0	1.66055e-51
TF	Factor: LKLF; motif: GGGGTGGKSN	TF:M07261	1.66055e-51
GO:BP	cell adhesion	GO:0007155	3.34836e-51
GO:BP	cytokine production	GO:0001816	3.43386e-51
GO:BP	regulation of response to stress	GO:0080134	4.00495e-51
TF	Factor: CACD; motif: CCACRCCC; match class: 0	TF:M01113_0	3.19896e-50
TF	Factor: CACD; motif: CCACRCCC	TF:M01113	3.19896e-50
TF	Factor: Klf17; motif: NGGGCGG; match class: 0	TF:M05407_0	6.0134e-50
TF	Factor: Klf17; motif: NGGGCGG	TF:M05407	6.0134e-50
GO:CC	organelle part	GO:0044422	2.02329e-49
GO:BP	organonitrogen compound metabolic process	GO:1901564	2.67246e-49
TF	Factor: Egr1; motif: NCCGCCCCCGCANN; match class: 0	TF:M02744_0	2.85566e-49
TF	Factor: Egr1; motif: NCCGCCCCCGCANN	TF:M02744	2.85566e-49
GO:BP	cellular developmental process	GO:0048869	5.16429e-49
GO:CC	cell projection	GO:0042995	8.82539e-49
GO:BP	positive regulation of developmental process	GO:0051094	1.74579e-48
GO:BP	positive regulation of response to stimulus	GO:0048584	2.22263e-48
TF	Factor: IRF6; motif: NNNACTCYCGGKNNN; match class: 1	TF:M02874_1	2.58453e-48
GO:CC	whole membrane	GO:0098805	3.08632e-48
TF	Factor: Egr-3; motif: NTGCGTGGGCGK; match class: 0	TF:M00245_0	5.12433e-48
TF	Factor: Egr-3; motif: NTGCGTGGGCGK	TF:M00245	5.12433e-48
GO:BP	cellular localization	GO:0051641	5.95678e-48
GO:CC	plasma membrane bounded cell projection	GO:0120025	9.07477e-48
GO:CC	glutamatergic synapse	GO:0098978	1.36688e-47
GO:BP	protein metabolic process	GO:0019538	2.45527e-47
GO:CC	somatodendritic compartment	GO:0036477	2.96529e-47
TF	Factor: AP-2gamma; motif: GCCYNNGGS; match class: 0	TF:M00470_0	3.36651e-47
TF	Factor: AP-2gamma; motif: GCCYNNGGS	TF:M00470	3.36651e-47
GO:BP	positive regulation of catalytic activity	GO:0043085	4.82657e-47
TF	Factor: E2F-1; motif: NNNSSCGCSAANN	TF:M07250	4.94975e-47
TF	Factor: E2F-1; motif: NNNSSCGCSAANN; match class: 0	TF:M07250_0	4.94975e-47
TF	Factor: Egr-1; motif: GCGGGGGCGG; match class: 1	TF:M07354_1	5.4332e-47
TF	Factor: Sp1; motif: CCCCGCCCCN; match class: 1	TF:M00933_1	9.215e-47
GO:BP	positive regulation of cellular component organization	GO:0051130	1.11548e-46
GO:BP	regulation of cellular component movement	GO:0051270	3.24902e-46
TF	Factor: IRF4; motif: NNNAYTCTCGGWNNN; match class: 0	TF:M02872_0	3.27057e-46
TF	Factor: IRF4; motif: NNNAYTCTCGGWNNN	TF:M02872	3.27057e-46
GO:BP	cell surface receptor signaling pathway	GO:0007166	1.15301e-45
GO:CC	neuron to neuron synapse	GO:0098984	1.41538e-45
GO:CC	asymmetric synapse	GO:0032279	1.42745e-45
GO:BP	positive regulation of signaling	GO:0023056	1.81858e-45
TF	Factor: AP-2; motif: MKCCCSCNGGCG; match class: 1	TF:M00189_1	1.92859e-45
GO:CC	plasma membrane region	GO:0098590	2.25201e-45
GO:BP	phosphate-containing compound metabolic process	GO:0006796	3.49139e-45
GO:CC	postsynaptic specialization	GO:0099572	5.04303e-45
GO:CC	intracellular membrane-bounded organelle	GO:0043231	5.16829e-45
GO:BP	phosphorus metabolic process	GO:0006793	6.92022e-45
GO:MF	anion binding	GO:0043168	9.62739e-45
GO:CC	postsynaptic density	GO:0014069	1.22887e-44
GO:BP	positive regulation of cell communication	GO:0010647	1.78185e-44
GO:BP	cell differentiation	GO:0030154	2.48524e-44
GO:BP	regulation of cell migration	GO:0030334	2.61131e-44
GO:BP	regulation of cell motility	GO:2000145	4.48059e-44
GO:CC	cell part	GO:0044464	4.5401e-44
TF	Factor: KLF; motif: GGGNGGGG; match class: 0	TF:M07461_0	4.80713e-44
TF	Factor: KLF; motif: GGGNGGGG	TF:M07461	4.80713e-44
GO:BP	regulation of immune system process	GO:0002682	4.91995e-44
GO:BP	regulation of cytokine production	GO:0001817	9.58188e-44
GO:CC	cell	GO:0005623	1.12648e-43
TF	Factor: Zic2; motif: NMCCCCCGGGGGGGN; match class: 0	TF:M02836_0	1.23652e-43
TF	Factor: Zic2; motif: NMCCCCCGGGGGGGN	TF:M02836	1.23652e-43
GO:BP	cellular protein metabolic process	GO:0044267	1.35347e-43
TF	Factor: AP-2gamma; motif: GCCYNCRGSN; match class: 0	TF:M03811_0	2.45413e-43
TF	Factor: AP-2gamma; motif: GCCYNCRGSN	TF:M03811	2.45413e-43
TF	Factor: Pax-5; motif: RRMSWGANWYCTNRAGCGKRACSRYNSM; match class: 0	TF:M00144_0	2.64693e-43
TF	Factor: Pax-5; motif: RRMSWGANWYCTNRAGCGKRACSRYNSM	TF:M00144	2.64693e-43
TF	Factor: KROX; motif: CCCGCCCCCRCCCC; match class: 1	TF:M00982_1	2.96538e-43
TF	Factor: E2F-1; motif: NKTSSCGC	TF:M00428	3.21511e-43
TF	Factor: E2F-1; motif: NKTSSCGC; match class: 0	TF:M00428_0	3.21511e-43
TF	Factor: EGR-1; motif: TGCGTGGGCGK; match class: 0	TF:M01972_0	3.55286e-43
TF	Factor: EGR-1; motif: TGCGTGGGCGK	TF:M01972	3.55286e-43
TF	Factor: NGFI-C; motif: WTGCGTGGGYGG; match class: 0	TF:M00244_0	6.6488e-43
TF	Factor: NGFI-C; motif: WTGCGTGGGYGG	TF:M00244	6.6488e-43
GO:BP	regulation of protein modification process	GO:0031399	7.71537e-43
GO:BP	regulation of cell differentiation	GO:0045595	7.85043e-43
TF	Factor: Tfap2a; motif: TGCCCYNRGGGCA; match class: 0	TF:M04157_0	8.81773e-43
TF	Factor: Tfap2a; motif: TGCCCYNRGGGCA	TF:M04157	8.81773e-43
GO:BP	neuron projection development	GO:0031175	1.05363e-42
TF	Factor: WT1; motif: GNGGGGGCGGGG; match class: 1	TF:M03893_1	1.51349e-42
GO:CC	organelle membrane	GO:0031090	1.70224e-42
GO:BP	regulation of locomotion	GO:0040012	2.59384e-42
GO:BP	response to cytokine	GO:0034097	3.64014e-42
GO:BP	regulation of protein metabolic process	GO:0051246	3.71509e-42
GO:BP	neurogenesis	GO:0022008	9.237e-42
GO:CC	intracellular organelle part	GO:0044446	1.01314e-41
TF	Factor: Hes1; motif: NNCACGYGNN; match class: 1	TF:M07991_1	1.38826e-41
GO:BP	phosphorylation	GO:0016310	2.85077e-41
GO:BP	response to oxygen-containing compound	GO:1901700	3.63966e-41
GO:CC	cell junction	GO:0030054	3.7778e-41
GO:BP	protein phosphorylation	GO:0006468	4.60111e-41
GO:BP	regulation of intracellular signal transduction	GO:1902531	4.77929e-41
GO:BP	cellular process	GO:0009987	7.82506e-41
TF	Factor: Zfp536; motif: NCGGAKG	TF:M05541	7.95947e-41
TF	Factor: Zfp536; motif: NCGGAKG; match class: 0	TF:M05541_0	7.95947e-41
GO:BP	regulation of anatomical structure morphogenesis	GO:0022603	9.46616e-41
GO:BP	regulation of phosphate metabolic process	GO:0019220	1.83065e-40
GO:BP	cellular component assembly	GO:0022607	1.86833e-40
GO:BP	regulation of response to external stimulus	GO:0032101	2.2369e-40
GO:BP	regulation of phosphorus metabolic process	GO:0051174	2.28319e-40
TF	Factor: Zic3; motif: NMCCCCCGGGGGGGN; match class: 0	TF:M02837_0	3.14212e-40
TF	Factor: Zic3; motif: NMCCCCCGGGGGGGN	TF:M02837	3.14212e-40
GO:BP	regulation of phosphorylation	GO:0042325	4.99372e-40
TF	Factor: BTEB2; motif: GNAGGGGGNGGGSSNN; match class: 0	TF:M03814_0	5.06039e-40
TF	Factor: BTEB2; motif: GNAGGGGGNGGGSSNN	TF:M03814	5.06039e-40
TF	Factor: GKLF; motif: WGGGYGKGGCCN; match class: 1	TF:M09692_1	5.22164e-40
GO:CC	presynapse	GO:0098793	5.80619e-40
GO:BP	positive regulation of signal transduction	GO:0009967	6.29013e-40
GO:BP	animal organ development	GO:0048513	1.31173e-39
GO:CC	membrane	GO:0016020	1.40368e-39
GO:BP	protein modification process	GO:0036211	1.53435e-39
GO:BP	cellular protein modification process	GO:0006464	1.53435e-39
GO:CC	plasma membrane part	GO:0044459	2.00823e-39
GO:BP	generation of neurons	GO:0048699	6.31835e-39
TF	Factor: FKLF; motif: BGGGNGGVMD	TF:M01837	6.40164e-39
TF	Factor: FKLF; motif: BGGGNGGVMD; match class: 0	TF:M01837_0	6.40164e-39
TF	Factor: Egr-2; motif: GCGTGGGCGG; match class: 1	TF:M05494_1	7.84525e-39
GO:CC	bounding membrane of organelle	GO:0098588	8.63382e-39
GO:BP	neuron development	GO:0048666	9.26714e-39
GO:BP	regulation of cellular protein metabolic process	GO:0032268	1.04838e-38
GO:CC	cell body	GO:0044297	1.214e-38
GO:BP	vesicle-mediated transport	GO:0016192	1.41245e-38
GO:BP	defense response	GO:0006952	3.1777e-38
GO:BP	cellular component biogenesis	GO:0044085	9.3563e-38
TF	Factor: AP-2gamma; motif: GCCYNNGGS; match class: 1	TF:M00470_1	1.31204e-37
TF	Factor: CACD; motif: CCACRCCC; match class: 1	TF:M01113_1	1.86704e-37
GO:BP	cell morphogenesis	GO:0000902	2.03153e-37
TF	Factor: Tfap2a; motif: TGCCCYNRGGCA	TF:M04155	2.25342e-37
TF	Factor: Tfap2a; motif: TGCCCYNRGGCA; match class: 0	TF:M04155_0	2.25342e-37
TF	Factor: EGR; motif: CGCCCCCGCNN; match class: 1	TF:M08878_1	3.08394e-37
TF	Factor: E2F-4; motif: GCGGGAAANA; match class: 1	TF:M02090_1	3.67236e-37
TF	Factor: Osx; motif: CCNCCCCCNNN; match class: 1	TF:M07329_1	3.90382e-37
GO:BP	cell death	GO:0008219	6.61907e-37
GO:BP	neuron differentiation	GO:0030182	8.21625e-37
GO:BP	regulation of protein phosphorylation	GO:0001932	9.09962e-37
TF	Factor: SP1:SP3; motif: CCSCCCCCYCC; match class: 1	TF:M01219_1	1.46253e-36
GO:BP	biological regulation	GO:0065007	1.54181e-36
GO:BP	regulation of cell development	GO:0060284	1.93617e-36
GO:BP	positive regulation of protein metabolic process	GO:0051247	3.6898e-36
TF	Factor: Egr1; motif: NNMCGCCCMCTCAMWN	TF:M04506	3.78882e-36
TF	Factor: Egr1; motif: NNMCGCCCMCTCAMWN; match class: 0	TF:M04506_0	3.78882e-36
TF	Factor: ZBP89; motif: CCCCKCCCCCNN; match class: 1	TF:M07397_1	4.30131e-36
GO:BP	establishment of localization in cell	GO:0051649	5.42266e-36
GO:MF	ion binding	GO:0043167	5.76369e-36
TF	Factor: AP-2alpha; motif: GCCNNNRGS	TF:M00469	6.95732e-36
TF	Factor: AP-2alpha; motif: GCCNNNRGS; match class: 0	TF:M00469_0	6.95732e-36
GO:BP	establishment of protein localization	GO:0045184	1.19049e-35
TF	Factor: E2F-1; motif: TTGGCGCGRAANNGNM	TF:M00938	1.45614e-35
TF	Factor: E2F-1; motif: TTGGCGCGRAANNGNM; match class: 0	TF:M00938_0	1.45614e-35
GO:BP	cell development	GO:0048468	1.48754e-35
TF	Factor: ZBED6; motif: NRRGCTCGCCNN; match class: 0	TF:M01598_0	1.6425e-35
TF	Factor: ZBED6; motif: NRRGCTCGCCNN	TF:M01598	1.6425e-35
GO:BP	organic substance transport	GO:0071702	1.75095e-35
GO:MF	identical protein binding	GO:0042802	1.75921e-35
TF	Factor: Plagl1; motif: NNNGGGGSSCCCCNNN	TF:M02786	1.77515e-35
TF	Factor: Plagl1; motif: NNNGGGGSSCCCCNNN; match class: 0	TF:M02786_0	1.77515e-35
GO:MF	cytoskeletal protein binding	GO:0008092	1.88413e-35
GO:BP	cellular response to cytokine stimulus	GO:0071345	2.0465e-35
GO:BP	export from cell	GO:0140352	2.06449e-35
GO:CC	dendritic tree	GO:0097447	2.12561e-35
GO:BP	regulation of vesicle-mediated transport	GO:0060627	2.1645e-35
TF	Factor: E2F-4; motif: GNNGGCGGGAAN	TF:M09682	3.04678e-35
TF	Factor: E2F-4; motif: GNNGGCGGGAAN; match class: 0	TF:M09682_0	3.04678e-35
TF	Factor: Zfp740; motif: NCCCCCCCAC; match class: 0	TF:M03944_0	5.13714e-35
TF	Factor: Zfp740; motif: NCCCCCCCAC	TF:M03944	5.13714e-35
TF	Factor: E2F-4; motif: NTTTCSCGCC; match class: 1	TF:M07380_1	5.23262e-35
TF	Factor: IRF4; motif: NNNAYTCTCGGWNNN; match class: 1	TF:M02872_1	7.99027e-35
GO:CC	dendrite	GO:0030425	8.18969e-35
GO:BP	regulation of protein localization	GO:0032880	8.33477e-35
GO:BP	regulation of nervous system development	GO:0051960	8.60205e-35
TF	Factor: PLAG1; motif: CCCCCKWNNNGGSCCC; match class: 0	TF:M01973_0	1.58944e-34
TF	Factor: PLAG1; motif: CCCCCKWNNNGGSCCC	TF:M01973	1.58944e-34
GO:CC	axon	GO:0030424	1.59185e-34
TF	Factor: CPBP; motif: SNCCCNN; match class: 0	TF:M01822_0	1.60291e-34
TF	Factor: CPBP; motif: SNCCCNN	TF:M01822	1.60291e-34
GO:BP	response to other organism	GO:0051707	1.70902e-34
GO:BP	secretion by cell	GO:0032940	1.76991e-34
TF	Factor: WT1; motif: SMCNCCNSC; match class: 1	TF:M01118_1	1.96438e-34
TF	Factor: AP-2alpha; motif: NSCCNCRGGSN	TF:M07348	2.59264e-34
TF	Factor: AP-2alpha; motif: NSCCNCRGGSN; match class: 0	TF:M07348_0	2.59264e-34
GO:MF	kinase binding	GO:0019900	2.78057e-34
TF	Factor: PUR1; motif: GGGNCAGNN; match class: 0	TF:M01721_0	2.81678e-34
TF	Factor: PUR1; motif: GGGNCAGNN	TF:M01721	2.81678e-34
GO:BP	immune response	GO:0006955	2.83369e-34
GO:BP	plasma membrane bounded cell projection organization	GO:0120036	3.12509e-34
GO:BP	positive regulation of cell differentiation	GO:0045597	3.18219e-34
GO:BP	response to external biotic stimulus	GO:0043207	3.32509e-34
TF	Factor: LKLF; motif: CNCCACCCS	TF:M08819	3.34659e-34
TF	Factor: LKLF; motif: CNCCACCCS; match class: 0	TF:M08819_0	3.34659e-34
GO:BP	cell projection organization	GO:0030030	3.88159e-34
TF	Factor: Egr-2; motif: NTGCGTRGGCGK	TF:M00246	4.0492e-34
TF	Factor: Egr-2; motif: NTGCGTRGGCGK; match class: 0	TF:M00246_0	4.0492e-34
GO:CC	neuronal cell body	GO:0043025	4.37256e-34
TF	Factor: Klf7; motif: NNNRCCMCGCCCNNNN; match class: 0	TF:M02773_0	4.384e-34
TF	Factor: Klf7; motif: NNNRCCMCGCCCNNNN	TF:M02773	4.384e-34
GO:BP	nitrogen compound transport	GO:0071705	4.44744e-34
GO:BP	macromolecule modification	GO:0043412	5.14448e-34
GO:BP	synapse organization	GO:0050808	5.64078e-34
TF	Factor: Tfap2a; motif: TGCCCYNRGGGCA; match class: 1	TF:M04157_1	5.94305e-34
GO:BP	response to biotic stimulus	GO:0009607	6.15849e-34
TF	Factor: SP2; motif: GNNGGGGGCGGGGSN; match class: 1	TF:M03807_1	7.65366e-34
TF	Factor: ZIC3; motif: NNNCACAGCAKGNNN; match class: 1	TF:M02941_1	1.0971e-33
TF	Factor: MAZ; motif: NKGGGAGGGGRGGR; match class: 1	TF:M02023_1	1.29682e-33
GO:BP	positive regulation of immune system process	GO:0002684	1.80027e-33
TF	Factor: Egr-1; motif: WTGCGTGGGCGK	TF:M00243	1.97312e-33
TF	Factor: Egr-1; motif: WTGCGTGGGCGK; match class: 0	TF:M00243_0	1.97312e-33
GO:MF	carbohydrate derivative binding	GO:0097367	2.50539e-33
TF	Factor: BTEB3; motif: BNRNGGGAGGNGT; match class: 1	TF:M01865_1	2.71262e-33
GO:BP	regulation of cellular component biogenesis	GO:0044087	2.87382e-33
TF	Factor: VDR; motif: GGGKNARNRRGGWSA	TF:M00444	3.9847e-33
TF	Factor: VDR; motif: GGGKNARNRRGGWSA; match class: 0	TF:M00444_0	3.9847e-33
GO:CC	cell projection part	GO:0044463	4.24035e-33
GO:CC	plasma membrane bounded cell projection part	GO:0120038	4.24035e-33
GO:BP	actin filament-based process	GO:0030029	5.50762e-33
TF	Factor: SP100; motif: NNCGTCGNNTAAWNN; match class: 0	TF:M02913_0	5.86842e-33
TF	Factor: SP100; motif: NNCGTCGNNTAAWNN	TF:M02913	5.86842e-33
GO:BP	secretion	GO:0046903	6.1206e-33
GO:BP	positive regulation of cellular protein metabolic process	GO:0032270	6.53384e-33
GO:BP	cellular response to oxygen-containing compound	GO:1901701	6.59923e-33
GO:BP	regulation of cell adhesion	GO:0030155	6.82297e-33
TF	Factor: WT1; motif: NNGGGNGGGSGN; match class: 1	TF:M07436_1	6.84355e-33
GO:BP	cytoskeleton organization	GO:0007010	6.98001e-33
TF	Factor: LRF; motif: GGGGKYNNB	TF:M01100	7.14376e-33
TF	Factor: LRF; motif: GGGGKYNNB; match class: 0	TF:M01100_0	7.14376e-33
TF	Factor: Egr-1; motif: GCGGGGGCGG; match class: 1	TF:M01873_1	8.72198e-33
TF	Factor: GKLF; motif: GCCMCRCCCNNN; match class: 1	TF:M01588_1	9.19608e-33
GO:BP	inflammatory response	GO:0006954	9.32269e-33
TF	Factor: Sp4; motif: NNNNMCGCCCCCTNNNN; match class: 0	TF:M02810_0	1.24487e-32
TF	Factor: Sp4; motif: NNNNMCGCCCCCTNNNN	TF:M02810	1.24487e-32
GO:BP	regulation of defense response	GO:0031347	1.31169e-32
GO:BP	negative regulation of response to stimulus	GO:0048585	2.09403e-32
GO:BP	regulation of neurogenesis	GO:0050767	2.13948e-32
TF	Factor: E2F-2; motif: NNNANGGCGCGCNNN; match class: 0	TF:M02742_0	2.51189e-32
TF	Factor: E2F-2; motif: NNNANGGCGCGCNNN	TF:M02742	2.51189e-32
GO:BP	positive regulation of response to external stimulus	GO:0032103	2.56724e-32
GO:BP	peptide transport	GO:0015833	3.52019e-32
GO:BP	protein transport	GO:0015031	3.55462e-32
GO:BP	regulation of plasma membrane bounded cell projection organization	GO:0120035	3.72046e-32
GO:BP	regulation of hydrolase activity	GO:0051336	3.79038e-32
GO:BP	regulation of cell projection organization	GO:0031344	4.76739e-32
GO:BP	amide transport	GO:0042886	4.83229e-32
GO:BP	positive regulation of hydrolase activity	GO:0051345	5.10572e-32
GO:BP	cell activation	GO:0001775	6.10751e-32
GO:BP	protein-containing complex subunit organization	GO:0043933	1.03028e-31
TF	Factor: Sp3; motif: ASMCTTGGGSRGGG; match class: 0	TF:M00665_0	1.31982e-31
TF	Factor: Sp3; motif: ASMCTTGGGSRGGG	TF:M00665	1.31982e-31
GO:BP	positive regulation of cytokine production	GO:0001819	1.45121e-31
GO:BP	programmed cell death	GO:0012501	1.74455e-31
GO:BP	trans-synaptic signaling	GO:0099537	1.9683e-31
TF	Factor: RNF96; motif: BCCCGCRGCC; match class: 1	TF:M01199_1	2.57081e-31
GO:BP	anterograde trans-synaptic signaling	GO:0098916	2.80845e-31
GO:BP	chemical synaptic transmission	GO:0007268	2.80845e-31
TF	Factor: SP2; motif: GGGCGGGAC; match class: 1	TF:M01783_1	3.01401e-31
TF	Factor: Plagl1; motif: NNNGGGGSSCCCCNNN; match class: 1	TF:M02786_1	3.12921e-31
GO:BP	apoptotic process	GO:0006915	3.39215e-31
GO:BP	positive regulation of transport	GO:0051050	3.89909e-31
GO:BP	synaptic signaling	GO:0099536	4.79579e-31
GO:BP	actin cytoskeleton organization	GO:0030036	5.70542e-31
GO:BP	cellular component morphogenesis	GO:0032989	7.29138e-31
GO:CC	synaptic membrane	GO:0097060	1.20115e-30
GO:MF	protein kinase binding	GO:0019901	1.35034e-30
GO:BP	response to stimulus	GO:0050896	1.40738e-30
TF	Factor: SP1; motif: GGGGYGGGGNS; match class: 1	TF:M01303_1	1.99993e-30
GO:BP	regulation of biological process	GO:0050789	2.10376e-30
TF	Factor: ZAC; motif: KGGGCCR; match class: 1	TF:M05547_1	2.1424e-30
GO:BP	response to organonitrogen compound	GO:0010243	2.27454e-30
TF	Factor: SREBP-2; motif: NNGYCACNNSMN; match class: 0	TF:M01177_0	3.77977e-30
TF	Factor: SREBP-2; motif: NNGYCACNNSMN	TF:M01177	3.77977e-30
GO:BP	cell-cell signaling	GO:0007267	3.90901e-30
GO:BP	regulation of neuron projection development	GO:0010975	5.7502e-30
GO:BP	regulation of neuron differentiation	GO:0045664	6.78027e-30
REAC	Immune System	REAC:R-MMU-168256	8.79463e-30
GO:BP	positive regulation of metabolic process	GO:0009893	1.09455e-29
TF	Factor: AP-2alpha; motif: NGCCYSNNGSN; match class: 1	TF:M01857_1	1.12176e-29
TF	Factor: AP-2; motif: GSCCSCRGGCNRNRNN; match class: 1	TF:M00800_1	1.35854e-29
GO:BP	response to nitrogen compound	GO:1901698	1.94704e-29
GO:BP	positive regulation of cell migration	GO:0030335	3.61053e-29
TF	Factor: Sp2; motif: NYSGCCCCGCCCCCY; match class: 1	TF:M03567_1	5.04864e-29
TF	Factor: ctcf; motif: CCNCNAGRKGGCRSTN	TF:M07249	5.42209e-29
TF	Factor: ctcf; motif: CCNCNAGRKGGCRSTN; match class: 0	TF:M07249_0	5.42209e-29
GO:BP	positive regulation of phosphate metabolic process	GO:0045937	5.57991e-29
GO:BP	positive regulation of phosphorus metabolic process	GO:0010562	5.57991e-29
GO:MF	protein-containing complex binding	GO:0044877	6.12518e-29
GO:BP	cell-cell adhesion	GO:0098609	7.2164e-29
TF	Factor: Kid3; motif: CCACN; match class: 1	TF:M01160_1	9.3572e-29
TF	Factor: MAZ; motif: GGGGAGGG; match class: 1	TF:M00649_1	9.43557e-29
GO:BP	cellular response to stress	GO:0033554	1.41297e-28
GO:BP	response to endogenous stimulus	GO:0009719	1.55735e-28
GO:BP	cellular macromolecule localization	GO:0070727	1.83759e-28
TF	Factor: MYF6; motif: NNNRACAGNCNCNCC	TF:M02885	1.88896e-28
TF	Factor: MYF6; motif: NNNRACAGNCNCNCC; match class: 0	TF:M02885_0	1.88896e-28
TF	Factor: Zic2; motif: NMCCCCCGGGGGGGN; match class: 1	TF:M02836_1	1.95602e-28
GO:BP	cellular protein localization	GO:0034613	2.00052e-28
GO:BP	supramolecular fiber organization	GO:0097435	2.90828e-28
GO:CC	axon part	GO:0033267	3.13417e-28
GO:CC	Golgi apparatus	GO:0005794	3.21707e-28
TF	Factor: Sp1; motif: GGGGCGGGGT; match class: 1	TF:M00008_1	3.81392e-28
GO:BP	positive regulation of protein modification process	GO:0031401	4.43774e-28
GO:CC	vacuole	GO:0005773	5.15639e-28
GO:BP	leukocyte activation	GO:0045321	5.56354e-28
TF	Factor: BTEB2; motif: RGGGNGKGGN; match class: 1	TF:M07277_1	5.7052e-28
GO:BP	vasculature development	GO:0001944	7.31638e-28
GO:BP	cellular metabolic process	GO:0044237	8.9627e-28
GO:BP	positive regulation of defense response	GO:0031349	9.21763e-28
TF	Factor: GKLF; motif: CCTCCYN; match class: 1	TF:M01835_1	9.53711e-28
GO:BP	metabolic process	GO:0008152	1.1023e-27
GO:MF	small molecule binding	GO:0036094	1.15835e-27
GO:BP	regulation of cell death	GO:0010941	1.24246e-27
GO:BP	positive regulation of cellular component movement	GO:0051272	1.42626e-27
GO:BP	positive regulation of intracellular signal transduction	GO:1902533	1.5416e-27
GO:CC	lytic vacuole	GO:0000323	1.54992e-27
GO:CC	lysosome	GO:0005764	1.54992e-27
TF	Factor: Tfap2a; motif: NGCCYSAGGCN	TF:M04156	1.88703e-27
TF	Factor: Tfap2a; motif: NGCCYSAGGCN; match class: 0	TF:M04156_0	1.88703e-27
GO:BP	regulation of trans-synaptic signaling	GO:0099177	2.00462e-27
TF	Factor: MYF6; motif: NNNRACAGNCNCNCC; match class: 1	TF:M02885_1	2.38098e-27
GO:BP	organelle organization	GO:0006996	2.43972e-27
GO:BP	blood vessel development	GO:0001568	2.53011e-27
GO:BP	regulation of transferase activity	GO:0051338	2.81933e-27
TF	Factor: Tcfl5; motif: NNCNCGNGNN; match class: 1	TF:M08005_1	3.5289e-27
TF	Factor: Tcfl5; motif: NNCNCGNGNN	TF:M08005	3.5289e-27
TF	Factor: Tcfl5; motif: NNCNCGNGNN; match class: 0	TF:M08005_0	3.5289e-27
TF	Factor: c-Myc:Max; motif: GCCAYGYGSN; match class: 0	TF:M00322_0	3.65236e-27
TF	Factor: c-Myc:Max; motif: GCCAYGYGSN	TF:M00322	3.65236e-27
GO:BP	cardiovascular system development	GO:0072358	3.89973e-27
GO:BP	modulation of chemical synaptic transmission	GO:0050804	4.09044e-27
TF	Factor: Pax-5; motif: RRMSWGANWYCTNRAGCGKRACSRYNSM; match class: 1	TF:M00144_1	4.09147e-27
TF	Factor: Zic3; motif: NGGGKGGTC; match class: 0	TF:M00450_0	4.45054e-27
TF	Factor: Zic3; motif: NGGGKGGTC	TF:M00450	4.45054e-27
GO:CC	perinuclear region of cytoplasm	GO:0048471	4.52817e-27
TF	Factor: LKLF; motif: GGGGTGGKSN; match class: 1	TF:M07261_1	4.58976e-27
GO:BP	positive regulation of cellular metabolic process	GO:0031325	5.46682e-27
GO:BP	positive regulation of cell motility	GO:2000147	5.47278e-27
GO:BP	regulation of secretion by cell	GO:1903530	5.85527e-27
GO:BP	positive regulation of phosphorylation	GO:0042327	6.46735e-27
TF	Factor: BEN; motif: CWGCGAYA; match class: 0	TF:M01241_0	6.59192e-27
TF	Factor: BEN; motif: CWGCGAYA	TF:M01241	6.59192e-27
GO:BP	regulation of innate immune response	GO:0045088	7.05474e-27
GO:CC	endoplasmic reticulum	GO:0005783	1.20982e-26
GO:BP	blood vessel morphogenesis	GO:0048514	1.3459e-26
GO:BP	regulation of cellular localization	GO:0060341	1.5585e-26
TF	Factor: KLF; motif: GGGNGGGG; match class: 1	TF:M07461_1	1.65346e-26
GO:BP	regulation of secretion	GO:0051046	1.75456e-26
GO:BP	regulation of response to biotic stimulus	GO:0002831	1.88243e-26
GO:CC	cytosolic ribosome	GO:0022626	2.05017e-26
GO:BP	cell population proliferation	GO:0008283	2.66204e-26
GO:BP	cell projection morphogenesis	GO:0048858	2.68428e-26
GO:BP	regulation of protein kinase activity	GO:0045859	3.55755e-26
GO:BP	regulation of multi-organism process	GO:0043900	3.66613e-26
GO:BP	plasma membrane bounded cell projection morphogenesis	GO:0120039	3.82661e-26
GO:BP	angiogenesis	GO:0001525	5.49452e-26
GO:BP	homeostatic process	GO:0042592	6.31212e-26
GO:BP	regulation of kinase activity	GO:0043549	6.87042e-26
GO:MF	nucleotide binding	GO:0000166	8.1741e-26
GO:MF	nucleoside phosphate binding	GO:1901265	8.1741e-26
GO:BP	positive regulation of protein phosphorylation	GO:0001934	9.62136e-26
TF	Factor: AhR:Arnt; motif: GRGKATYGCGTGMCWNSCC; match class: 0	TF:M00237_0	1.10301e-25
TF	Factor: AhR:Arnt; motif: GRGKATYGCGTGMCWNSCC	TF:M00237	1.10301e-25
GO:BP	response to wounding	GO:0009611	1.13238e-25
GO:BP	circulatory system development	GO:0072359	1.16726e-25
TF	Factor: ELK-1; motif: ACCGGAWRTN; match class: 1	TF:M01981_1	1.19557e-25
GO:MF	purine nucleotide binding	GO:0017076	1.19905e-25
GO:BP	tube morphogenesis	GO:0035239	1.21141e-25
GO:BP	defense response to other organism	GO:0098542	1.45691e-25
TF	Factor: LKLF; motif: NGGGCGG; match class: 1	TF:M05391_1	1.59606e-25
TF	Factor: CPBP; motif: NGGGCGG; match class: 1	TF:M05301_1	1.59606e-25
TF	Factor: SP6; motif: WGGGCGG; match class: 1	TF:M05455_1	1.59606e-25
TF	Factor: Sp3; motif: AGGGCGG; match class: 1	TF:M05665_1	1.59606e-25
GO:CC	cell leading edge	GO:0031252	1.80178e-25
GO:BP	positive regulation of locomotion	GO:0040017	2.05267e-25
GO:MF	purine ribonucleotide binding	GO:0032555	2.59436e-25
GO:BP	innate immune response	GO:0045087	2.59902e-25
GO:BP	cell morphogenesis involved in differentiation	GO:0000904	2.70343e-25
TF	Factor: RREB-1; motif: CCCCAAACMMCCCC; match class: 0	TF:M00257_0	2.81152e-25
TF	Factor: RREB-1; motif: CCCCAAACMMCCCC	TF:M00257	2.81152e-25
GO:BP	positive regulation of macromolecule metabolic process	GO:0010604	3.08936e-25
GO:BP	negative regulation of multicellular organismal process	GO:0051241	3.73629e-25
GO:MF	ribonucleotide binding	GO:0032553	4.00339e-25
GO:BP	regulation of cellular process	GO:0050794	4.17562e-25
GO:BP	regulation of immune response	GO:0050776	4.20835e-25
GO:BP	regulation of organelle organization	GO:0033043	4.33053e-25
GO:CC	membrane microdomain	GO:0098857	5.33869e-25
TF	Factor: AP2; motif: GCCYGSGGSN; match class: 1	TF:M08867_1	5.34033e-25
GO:MF	purine ribonucleoside triphosphate binding	GO:0035639	5.67585e-25
TF	Factor: HIC1; motif: NSNNNNTGCCCSSNN; match class: 0	TF:M01072_0	7.92411e-25
TF	Factor: HIC1; motif: NSNNNNTGCCCSSNN	TF:M01072	7.92411e-25
GO:CC	membrane raft	GO:0045121	1.13002e-24
WP	Cytoplasmic Ribosomal Proteins	WP:WP163	1.96421e-24
GO:BP	positive regulation of nitrogen compound metabolic process	GO:0051173	3.24472e-24
GO:BP	regulation of cell morphogenesis	GO:0022604	3.32615e-24
TF	Factor: E2F-1; motif: NNNSSCGCSAANN; match class: 1	TF:M07250_1	3.39919e-24
GO:BP	cell part morphogenesis	GO:0032990	4.56411e-24
TF	Factor: CNOT3; motif: GGCCGCGSSS	TF:M01253	7.23726e-24
TF	Factor: CNOT3; motif: GGCCGCGSSS; match class: 0	TF:M01253_0	7.23726e-24
TF	Factor: E2F-1; motif: NTTSGCGG; match class: 0	TF:M00430_0	7.50456e-24
TF	Factor: E2F-1; motif: NTTSGCGG	TF:M00430	7.50456e-24
GO:BP	regulation of programmed cell death	GO:0043067	7.68359e-24
GO:BP	neuron projection morphogenesis	GO:0048812	8.59301e-24
GO:BP	regulation of cell population proliferation	GO:0042127	9.13142e-24
GO:BP	immune effector process	GO:0002252	9.29092e-24
TF	Factor: AP-2alphaA; motif: ANMGCCTNAGGCKNT; match class: 1	TF:M01047_1	9.52125e-24
TF	Factor: AP-2alphaA; motif: ANMGCCTNAGGCKNT	TF:M01047	9.52125e-24
TF	Factor: AP-2alphaA; motif: ANMGCCTNAGGCKNT; match class: 0	TF:M01047_0	9.52125e-24
GO:BP	tube development	GO:0035295	1.26843e-23
GO:BP	cellular macromolecule metabolic process	GO:0044260	1.29192e-23
GO:BP	negative regulation of signaling	GO:0023057	1.36307e-23
GO:BP	regulation of apoptotic process	GO:0042981	1.56563e-23
GO:BP	signal transduction by protein phosphorylation	GO:0023014	1.5703e-23
GO:BP	organic substance metabolic process	GO:0071704	1.58843e-23
GO:BP	T cell activation	GO:0042110	1.7141e-23
GO:BP	small GTPase mediated signal transduction	GO:0007264	1.75912e-23
GO:BP	protein-containing complex assembly	GO:0065003	2.09129e-23
GO:BP	negative regulation of cell communication	GO:0010648	2.36892e-23
TF	Factor: Zfp740; motif: NCCCCCCCAC; match class: 1	TF:M03944_1	2.95689e-23
GO:BP	MAPK cascade	GO:0000165	3.00806e-23
TF	Factor: VDR; motif: GGGKNARNRRGGWSA; match class: 1	TF:M00444_1	3.30205e-23
GO:BP	positive regulation of response to biotic stimulus	GO:0002833	3.3385e-23
TF	Factor: Pax-5; motif: BCNNNRNGCANBGNTGNRTAGCSGCHNB; match class: 0	TF:M00143_0	3.65922e-23
TF	Factor: Pax-5; motif: BCNNNRNGCANBGNTGNRTAGCSGCHNB	TF:M00143	3.65922e-23
TF	Factor: TEL1; motif: CNCGGAANNN	TF:M01993	4.10903e-23
TF	Factor: TEL1; motif: CNCGGAANNN; match class: 0	TF:M01993_0	4.10903e-23
GO:CC	cytoplasmic vesicle part	GO:0044433	4.20492e-23
GO:BP	regulation of cytoskeleton organization	GO:0051493	4.3851e-23
GO:BP	regulated exocytosis	GO:0045055	5.18243e-23
GO:BP	negative regulation of cellular component organization	GO:0051129	5.99983e-23
GO:CC	membrane region	GO:0098589	6.524e-23
GO:BP	positive regulation of innate immune response	GO:0045089	6.6438e-23
GO:BP	primary metabolic process	GO:0044238	9.97652e-23
GO:MF	protein domain specific binding	GO:0019904	9.97856e-23
GO:CC	distal axon	GO:0150034	1.19707e-22
GO:CC	cytosolic part	GO:0044445	1.28791e-22
GO:CC	postsynaptic membrane	GO:0045211	1.48577e-22
GO:BP	positive regulation of cell adhesion	GO:0045785	1.52771e-22
GO:BP	anatomical structure formation involved in morphogenesis	GO:0048646	2.31129e-22
GO:BP	negative regulation of immune system process	GO:0002683	2.61877e-22
GO:CC	endosome	GO:0005768	2.69433e-22
TF	Factor: E2F1; motif: NNNNNGCGSSAAAN; match class: 0	TF:M08874_0	3.28601e-22
TF	Factor: E2F1; motif: NNNNNGCGSSAAAN	TF:M08874	3.28601e-22
TF	Factor: Egr; motif: GTGGGSGCRRS; match class: 0	TF:M00807_0	3.48198e-22
TF	Factor: Egr; motif: GTGGGSGCRRS	TF:M00807	3.48198e-22
TF	Factor: Zic3; motif: NGGGKGGTC; match class: 1	TF:M00450_1	3.63956e-22
TF	Factor: AP-2alpha; motif: GCCNNNRGS; match class: 1	TF:M00469_1	4.17363e-22
GO:BP	regulation of peptide transport	GO:0090087	4.58799e-22
GO:MF	catalytic activity	GO:0003824	4.93753e-22
GO:BP	ion transport	GO:0006811	5.20296e-22
GO:BP	regulation of establishment of protein localization	GO:0070201	5.70018e-22
TF	Factor: ctcf; motif: YGGCCASYAGGGGGCGCYNN; match class: 0	TF:M09681_0	7.35785e-22
TF	Factor: ctcf; motif: YGGCCASYAGGGGGCGCYNN	TF:M09681	7.35785e-22
TF	Factor: Zic3; motif: NMCCCCCGGGGGGGN; match class: 1	TF:M02837_1	7.87811e-22
TF	Factor: E2F-1; motif: TTTSGCGS	TF:M00431	9.07183e-22
TF	Factor: E2F-1; motif: TTTSGCGS; match class: 0	TF:M00431_0	9.07183e-22
GO:BP	cellular response to endogenous stimulus	GO:0071495	1.17177e-21
REAC	Nonsense Mediated Decay (NMD) independent of the Exon Junction Complex (EJC)	REAC:R-MMU-975956	1.55472e-21
TF	Factor: TFII-I; motif: RGAGGKAGG	TF:M00706	1.61994e-21
TF	Factor: TFII-I; motif: RGAGGKAGG; match class: 0	TF:M00706_0	1.61994e-21
GO:BP	regulation of protein transport	GO:0051223	1.70649e-21
TF	Factor: Zfp281; motif: NNCCCCCCCCCCMYC	TF:M02831	1.81109e-21
TF	Factor: Zfp281; motif: NNCCCCCCCCCCMYC; match class: 0	TF:M02831_0	1.81109e-21
GO:BP	regulation of MAPK cascade	GO:0043408	4.84708e-21
GO:BP	regulation of GTPase activity	GO:0043087	5.04622e-21
TF	Factor: MZF-1; motif: TGGGGAR; match class: 0	TF:M01733_0	5.61346e-21
TF	Factor: MZF-1; motif: TGGGGAR	TF:M01733	5.61346e-21
TF	Factor: SP4; motif: SCCCCGCCCCS; match class: 0	TF:M01273_0	6.37185e-21
TF	Factor: SP4; motif: SCCCCGCCCCS	TF:M01273	6.37185e-21
TF	Factor: Pax-3; motif: NNNNNNCGTCACGSTYNNNNN	TF:M00327	6.41592e-21
TF	Factor: Pax-3; motif: NNNNNNCGTCACGSTYNNNNN; match class: 0	TF:M00327_0	6.41592e-21
GO:BP	cation transport	GO:0006812	7.04264e-21
GO:BP	vesicle-mediated transport in synapse	GO:0099003	7.3592e-21
GO:BP	positive regulation of cell death	GO:0010942	7.6696e-21
GO:CC	protein-containing complex	GO:0032991	8.16016e-21
REAC	Formation of a pool of free 40S subunits	REAC:R-MMU-72689	1.1168e-20
REAC	SRP-dependent cotranslational protein targeting to membrane	REAC:R-MMU-1799339	1.17397e-20
GO:BP	response to abiotic stimulus	GO:0009628	1.26626e-20
GO:BP	negative regulation of signal transduction	GO:0009968	1.32203e-20
GO:BP	regulation of ion transport	GO:0043269	1.40277e-20
GO:BP	regulation of protein complex assembly	GO:0043254	1.41582e-20
GO:CC	intrinsic component of synaptic membrane	GO:0099240	1.59134e-20
TF	Factor: E2F-1; motif: NKTSSCGC; match class: 1	TF:M00428_1	1.65362e-20
GO:CC	integral component of synaptic membrane	GO:0099699	1.9581e-20
GO:CC	cytoskeleton	GO:0005856	2.17187e-20
REAC	L13a-mediated translational silencing of Ceruloplasmin expression	REAC:R-MMU-156827	2.42895e-20
GO:BP	myeloid leukocyte activation	GO:0002274	2.49304e-20
TF	Factor: Zfp740; motif: NNNCCCCCCCCMNNNN; match class: 0	TF:M02834_0	3.18285e-20
TF	Factor: Zfp740; motif: NNNCCCCCCCCMNNNN	TF:M02834	3.18285e-20
GO:BP	exocytosis	GO:0006887	4.67179e-20
GO:BP	positive regulation of MAPK cascade	GO:0043410	5.43134e-20
GO:BP	positive regulation of protein kinase activity	GO:0045860	7.1691e-20
TF	Factor: Sp4; motif: SCCCCKCCCCCSN	TF:M07617	7.80735e-20
TF	Factor: Sp4; motif: SCCCCKCCCCCSN; match class: 0	TF:M07617_0	7.80735e-20
TF	Factor: SREBP-1; motif: CACSCCA	TF:M00749	8.07925e-20
TF	Factor: SREBP-1; motif: CACSCCA; match class: 0	TF:M00749_0	8.07925e-20
GO:BP	positive regulation of nervous system development	GO:0051962	8.37867e-20
GO:BP	regulation of cellular response to stress	GO:0080135	8.7366e-20
TF	Factor: Egr1; motif: NCCGCCCCCGCANN; match class: 1	TF:M02744_1	9.68585e-20
GO:BP	positive regulation of apoptotic process	GO:0043065	1.17798e-19
TF	Factor: ZIC3; motif: NNNCACAGCAKGNNN	TF:M02941	1.21158e-19
TF	Factor: ZIC3; motif: NNNCACAGCAKGNNN; match class: 0	TF:M02941_0	1.21158e-19
GO:BP	regulation of cellular metabolic process	GO:0031323	1.30827e-19
TF	Factor: GKLF; motif: CCTCCYN; match class: 0	TF:M01835_0	1.32527e-19
TF	Factor: GKLF; motif: CCTCCYN	TF:M01835	1.32527e-19
GO:BP	positive regulation of cellular component biogenesis	GO:0044089	1.47816e-19
GO:BP	response to inorganic substance	GO:0010035	1.47875e-19
GO:BP	positive regulation of programmed cell death	GO:0043068	1.8927e-19
GO:BP	positive regulation of kinase activity	GO:0033674	1.94611e-19
GO:BP	regulation of immune effector process	GO:0002697	1.94795e-19
GO:BP	positive regulation of cell development	GO:0010720	1.98992e-19
GO:BP	response to drug	GO:0042493	2.00554e-19
GO:BP	cell-substrate adhesion	GO:0031589	2.04242e-19
TF	Factor: AP-2; motif: SNNNCCNCAGGCN; match class: 1	TF:M00915_1	2.25294e-19
GO:CC	plasma membrane protein complex	GO:0098797	2.54578e-19
GO:CC	non-membrane-bounded organelle	GO:0043228	2.75164e-19
GO:BP	cell morphogenesis involved in neuron differentiation	GO:0048667	2.90386e-19
GO:BP	cellular response to stimulus	GO:0051716	3.19697e-19
GO:BP	leukocyte migration	GO:0050900	3.46179e-19
GO:BP	leukocyte differentiation	GO:0002521	3.69696e-19
GO:BP	positive regulation of cell projection organization	GO:0031346	3.82481e-19
GO:BP	Ras protein signal transduction	GO:0007265	4.08225e-19
GO:BP	immune system development	GO:0002520	4.10446e-19
REAC	GTP hydrolysis and joining of the 60S ribosomal subunit	REAC:R-MMU-72706	4.88653e-19
TF	Factor: TIEG1; motif: GGSGGKGNNN; match class: 0	TF:M08905_0	5.18967e-19
TF	Factor: TIEG1; motif: GGSGGKGNNN	TF:M08905	5.18967e-19
TF	Factor: CKROX; motif: SCCCTCCCC; match class: 1	TF:M01175_1	5.78662e-19
GO:BP	positive regulation of GTPase activity	GO:0043547	6.3853e-19
GO:MF	enzyme regulator activity	GO:0030234	6.59094e-19
GO:BP	regulation of supramolecular fiber organization	GO:1902903	8.21361e-19
TF	Factor: HIC1; motif: NNNGGKTGCCCSNNNNNN	TF:M01073	9.26468e-19
TF	Factor: HIC1; motif: NNNGGKTGCCCSNNNNNN; match class: 0	TF:M01073_0	9.26468e-19
TF	Factor: EGR-1; motif: NGCGKGGGCGKNN; match class: 1	TF:M08996_1	1.01861e-18
GO:BP	ion transmembrane transport	GO:0034220	1.02169e-18
TF	Factor: Pax-3; motif: NNNNNNCGTCACGSTYNNNNN; match class: 1	TF:M00327_1	1.43621e-18
REAC	Eukaryotic Translation Initiation	REAC:R-MMU-72613	1.50626e-18
REAC	Cap-dependent Translation Initiation	REAC:R-MMU-72737	1.50626e-18
TF	Factor: Klf17; motif: NGGGCGG; match class: 1	TF:M05407_1	1.52883e-18
GO:BP	wound healing	GO:0042060	1.55449e-18
GO:BP	cellular response to nitrogen compound	GO:1901699	1.56786e-18
GO:CC	intracellular non-membrane-bounded organelle	GO:0043232	1.84386e-18
GO:BP	import into cell	GO:0098657	1.86934e-18
GO:BP	activation of innate immune response	GO:0002218	2.07595e-18
TF	Factor: XBP-1; motif: WNNGMCACGTC; match class: 0	TF:M01770_0	2.12459e-18
TF	Factor: XBP-1; motif: WNNGMCACGTC	TF:M01770	2.12459e-18
GO:CC	vesicle membrane	GO:0012506	2.23538e-18
GO:BP	actin filament organization	GO:0007015	3.00445e-18
TF	Factor: Tfap2a; motif: NGCCYSAGGCN; match class: 1	TF:M04156_1	3.07627e-18
GO:BP	regulation of tumor necrosis factor superfamily cytokine production	GO:1903555	3.10657e-18
TF	Factor: PLAG1; motif: CCCCCKWNNNGGSCCC; match class: 1	TF:M01973_1	3.68644e-18
GO:BP	peptide secretion	GO:0002790	3.75408e-18
GO:BP	transmembrane transport	GO:0055085	3.81434e-18
REAC	Innate Immune System	REAC:R-MMU-168249	3.86538e-18
GO:BP	regulation of actin filament-based process	GO:0032970	4.23057e-18
TF	Factor: CREB,; motif: NTGACGTNA; match class: 0	TF:M00981_0	4.30716e-18
TF	Factor: CREB,; motif: NTGACGTNA	TF:M00981	4.30716e-18
GO:BP	protein localization to extracellular region	GO:0071692	4.30905e-18
TF	Factor: Zfp740; motif: NNNCCCCCCCCMNNNN; match class: 1	TF:M02834_1	4.51255e-18
GO:BP	cation transmembrane transport	GO:0098655	6.44692e-18
GO:BP	protein secretion	GO:0009306	6.46874e-18
GO:BP	nitrogen compound metabolic process	GO:0006807	6.92946e-18
GO:BP	tumor necrosis factor superfamily cytokine production	GO:0071706	7.47297e-18
GO:BP	positive regulation of transferase activity	GO:0051347	8.02864e-18
GO:BP	establishment of protein localization to extracellular region	GO:0035592	8.42271e-18
GO:BP	leukocyte cell-cell adhesion	GO:0007159	9.55109e-18
GO:BP	hematopoietic or lymphoid organ development	GO:0048534	1.04081e-17
GO:BP	mitotic cell cycle process	GO:1903047	1.1811e-17
GO:MF	cell adhesion molecule binding	GO:0050839	1.36151e-17
GO:BP	dendrite development	GO:0016358	1.39624e-17
GO:BP	regulation of vasculature development	GO:1901342	1.39938e-17
GO:BP	macromolecule metabolic process	GO:0043170	1.47246e-17
GO:BP	regulation of actin cytoskeleton organization	GO:0032956	1.91919e-17
GO:BP	regulation of tumor necrosis factor production	GO:0032680	1.9419e-17
GO:BP	synaptic vesicle cycle	GO:0099504	2.00533e-17
GO:BP	positive regulation of multi-organism process	GO:0043902	2.22639e-17
GO:BP	regulation of endocytosis	GO:0030100	2.2527e-17
TF	Factor: E2F-1; motif: TTTSGCGCGMNR; match class: 0	TF:M00516_0	2.29318e-17
TF	Factor: E2F-1; motif: TTTSGCGCGMNR	TF:M00516	2.29318e-17
GO:CC	extracellular matrix	GO:0031012	2.49467e-17
GO:BP	tumor necrosis factor production	GO:0032640	2.5451e-17
GO:BP	axon development	GO:0061564	2.54736e-17
GO:CC	collagen-containing extracellular matrix	GO:0062023	2.67031e-17
GO:CC	presynaptic membrane	GO:0042734	2.70465e-17
TF	Factor: AhR,; motif: NRCGTGNGN	TF:M00976	2.94908e-17
TF	Factor: AhR,; motif: NRCGTGNGN; match class: 0	TF:M00976_0	2.94908e-17
TF	Factor: E2F; motif: NNTTTCGCGCN; match class: 0	TF:M08875_0	3.18915e-17
TF	Factor: E2F; motif: NNTTTCGCGCN	TF:M08875	3.18915e-17
GO:MF	protein dimerization activity	GO:0046983	3.90827e-17
GO:BP	intracellular transport	GO:0046907	4.55738e-17
GO:CC	cytoplasmic vesicle membrane	GO:0030659	5.32863e-17
TF	Factor: Zic1; motif: KGGGTGGTC	TF:M00448	5.68882e-17
TF	Factor: Zic1; motif: KGGGTGGTC; match class: 0	TF:M00448_0	5.68882e-17
GO:BP	regulation of cellular protein localization	GO:1903827	5.79559e-17
GO:MF	enzyme activator activity	GO:0008047	5.80905e-17
GO:BP	multicellular organismal process	GO:0032501	6.04661e-17
GO:BP	hemopoiesis	GO:0030097	6.91593e-17
TF	Factor: FKLF; motif: BGGGNGGVMD; match class: 1	TF:M01837_1	7.50573e-17
GO:BP	protein localization to synapse	GO:0035418	8.11041e-17
GO:CC	cell periphery	GO:0071944	8.27824e-17
TF	Factor: AP-2gamma; motif: GCCYNCRGSN; match class: 1	TF:M03811_1	9.80743e-17
GO:BP	regulation of cell-cell adhesion	GO:0022407	1.16395e-16
GO:BP	regulation of metabolic process	GO:0019222	1.17625e-16
GO:BP	regulation of angiogenesis	GO:0045765	1.20139e-16
WP	TYROBP Causal Network	WP:WP3625	1.29088e-16
GO:BP	cellular response to organonitrogen compound	GO:0071417	1.33189e-16
GO:BP	positive regulation of immune response	GO:0050778	1.4961e-16
TF	Factor: Tfap2a; motif: TGCCCYNRGGCA; match class: 1	TF:M04155_1	1.6769e-16
GO:BP	regulation of cell morphogenesis involved in differentiation	GO:0010769	1.94138e-16
GO:BP	positive regulation of neurogenesis	GO:0050769	1.95684e-16
GO:BP	negative regulation of protein modification process	GO:0031400	1.98479e-16
GO:BP	endocytosis	GO:0006897	2.03947e-16
TF	Factor: CREM; motif: TGACGTCASYN; match class: 0	TF:M01820_0	2.08623e-16
TF	Factor: CREM; motif: TGACGTCASYN	TF:M01820	2.08623e-16
GO:MF	protein homodimerization activity	GO:0042803	2.33134e-16
TF	Factor: MAZ; motif: CCCTCCCYCYN	TF:M07297	2.53735e-16
TF	Factor: MAZ; motif: CCCTCCCYCYN; match class: 0	TF:M07297_0	2.53735e-16
TF	Factor: Atf-1; motif: RTGACGTA; match class: 0	TF:M07980_0	2.67443e-16
TF	Factor: Atf-1; motif: RTGACGTA	TF:M07980	2.67443e-16
GO:BP	receptor-mediated endocytosis	GO:0006898	2.92568e-16
GO:CC	intrinsic component of postsynaptic membrane	GO:0098936	3.00593e-16
GO:BP	response to molecule of bacterial origin	GO:0002237	3.13393e-16
GO:BP	metal ion transport	GO:0030001	3.39142e-16
GO:BP	taxis	GO:0042330	3.54727e-16
GO:BP	chemotaxis	GO:0006935	3.74666e-16
TF	Factor: LRF; motif: NGNAGNGGGTYN; match class: 0	TF:M04617_0	3.76844e-16
TF	Factor: LRF; motif: NGNAGNGGGTYN	TF:M04617	3.76844e-16
TF	Factor: AP-2beta; motif: GCNNNGGSCNGVGGGN; match class: 1	TF:M01858_1	4.25455e-16
GO:BP	regulation of protein serine/threonine kinase activity	GO:0071900	4.69855e-16
GO:BP	cell cycle process	GO:0022402	4.76336e-16
GO:BP	positive regulation of vasculature development	GO:1904018	4.87806e-16
GO:BP	tissue development	GO:0009888	5.29555e-16
GO:BP	lymphocyte activation	GO:0046649	5.37597e-16
GO:BP	cell communication	GO:0007154	5.39661e-16
GO:BP	cytokine secretion	GO:0050663	5.55112e-16
GO:BP	protein localization to membrane	GO:0072657	5.7258e-16
TF	Factor: MAZR; motif: NSGGGGGGGGMCN	TF:M00491	5.8775e-16
TF	Factor: MAZR; motif: NSGGGGGGGGMCN; match class: 0	TF:M00491_0	5.8775e-16
GO:CC	membrane protein complex	GO:0098796	7.39488e-16
GO:BP	signaling	GO:0023052	1.05794e-15
GO:BP	peptidyl-tyrosine modification	GO:0018212	1.14976e-15
GO:BP	peptidyl-tyrosine phosphorylation	GO:0018108	1.16086e-15
TF	Factor: BTEB2; motif: GNAGGGGGNGGGSSNN; match class: 1	TF:M03814_1	1.35951e-15
KEGG	Ribosome	KEGG:03010	1.36446e-15
TF	Factor: Pax-5; motif: BCNNNRNGCANBGNTGNRTAGCSGCHNB; match class: 1	TF:M00143_1	1.36801e-15
GO:BP	response to organic cyclic compound	GO:0014070	1.4711e-15
REAC	Nonsense Mediated Decay (NMD) enhanced by the Exon Junction Complex (EJC)	REAC:R-MMU-975957	1.73659e-15
REAC	Nonsense-Mediated Decay (NMD)	REAC:R-MMU-927802	1.73659e-15
GO:BP	regulation of transmembrane transport	GO:0034762	1.8042e-15
TF	Factor: HSF4; motif: CTGCMRN; match class: 1	TF:M07322_1	1.9304e-15
GO:BP	regulation of synaptic plasticity	GO:0048167	1.98203e-15
GO:CC	Schaffer collateral - CA1 synapse	GO:0098685	2.2056e-15
GO:CC	cell surface	GO:0009986	2.33467e-15
GO:BP	apoptotic signaling pathway	GO:0097190	2.34851e-15
GO:BP	cell division	GO:0051301	2.37176e-15
TF	Factor: Spz1; motif: DNNGGRGGGWWNNNN; match class: 1	TF:M00446_1	2.3996e-15
GO:BP	cellular homeostasis	GO:0019725	2.55756e-15
TF	Factor: Egr-2; motif: NTGCGTRGGCGK; match class: 1	TF:M00246_1	2.58403e-15
GO:BP	regulation of exocytosis	GO:0017157	2.59541e-15
TF	Factor: RREB-1; motif: CCCCAAACMMCCCC; match class: 1	TF:M00257_1	2.60871e-15
GO:CC	integral component of postsynaptic membrane	GO:0099055	2.61463e-15
GO:CC	myelin sheath	GO:0043209	2.71483e-15
GO:BP	pattern recognition receptor signaling pathway	GO:0002221	2.75597e-15
GO:BP	neuron death	GO:0070997	2.82088e-15
GO:BP	regulation of leukocyte mediated immunity	GO:0002703	3.05603e-15
TF	Factor: GLI; motif: NGACCMCCCAN	TF:M07290	3.34768e-15
TF	Factor: GLI; motif: NGACCMCCCAN; match class: 0	TF:M07290_0	3.34768e-15
GO:BP	regulation of neurotransmitter levels	GO:0001505	4.461e-15
GO:BP	positive regulation of neuron projection development	GO:0010976	4.50221e-15
GO:BP	regulation of ion transmembrane transport	GO:0034765	4.5718e-15
GO:BP	regulation of small GTPase mediated signal transduction	GO:0051056	4.79079e-15
GO:BP	regulation of peptide secretion	GO:0002791	5.12493e-15
GO:CC	site of polarized growth	GO:0030427	5.18186e-15
TF	Factor: Spz1; motif: DNNGGRGGGWWNNNN; match class: 0	TF:M00446_0	5.28948e-15
TF	Factor: Spz1; motif: DNNGGRGGGWWNNNN	TF:M00446	5.28948e-15
TF	Factor: AHR; motif: CACGCN	TF:M01855	5.6734e-15
TF	Factor: AHR; motif: CACGCN; match class: 0	TF:M01855_0	5.6734e-15
TF	Factor: LF-A1; motif: GGGSTCWR	TF:M00646	5.79191e-15
TF	Factor: LF-A1; motif: GGGSTCWR; match class: 0	TF:M00646_0	5.79191e-15
GO:CC	cytosolic large ribosomal subunit	GO:0022625	6.01643e-15
GO:BP	I-kappaB kinase/NF-kappaB signaling	GO:0007249	6.28704e-15
TF	Factor: HSF4; motif: CTGCMRN	TF:M07322	6.46959e-15
TF	Factor: HSF4; motif: CTGCMRN; match class: 0	TF:M07322_0	6.46959e-15
TF	Factor: E2F; motif: TTTSGCGC	TF:M00050	6.56998e-15
TF	Factor: E2F; motif: TTTSGCGC; match class: 0	TF:M00050_0	6.56998e-15
GO:MF	adenyl nucleotide binding	GO:0030554	7.03688e-15
GO:MF	molecular function regulator	GO:0098772	7.34186e-15
GO:BP	regulation of T cell activation	GO:0050863	7.68503e-15
TF	Factor: Egr-3; motif: NTGCGTGGGCGK; match class: 1	TF:M00245_1	8.06174e-15
GO:BP	positive regulation of angiogenesis	GO:0045766	8.42626e-15
TF	Factor: GABP-alpha; motif: CTTCCK	TF:M01660	8.61821e-15
TF	Factor: GABP-alpha; motif: CTTCCK; match class: 0	TF:M01660_0	8.61821e-15
GO:CC	plasma membrane	GO:0005886	8.7256e-15
GO:BP	innate immune response-activating signal transduction	GO:0002758	8.82427e-15
GO:MF	adenyl ribonucleotide binding	GO:0032559	9.86751e-15
TF	Factor: MZF-1; motif: KNGNKAGGGGNAA; match class: 0	TF:M00084_0	9.86946e-15
TF	Factor: MZF-1; motif: KNGNKAGGGGNAA	TF:M00084	9.86946e-15
GO:CC	endoplasmic reticulum part	GO:0044432	1.00229e-14
TF	Factor: WT1; motif: NGCGGGGGGGTSMMCYN; match class: 1	TF:M05599_1	1.10663e-14
TF	Factor: MZF-1; motif: TGGGGAR; match class: 1	TF:M01733_1	1.13324e-14
TF	Factor: TCFAP2C; motif: NNGCCCNAGGGCWN	TF:M02925	1.21628e-14
TF	Factor: TCFAP2C; motif: NNGCCCNAGGGCWN; match class: 0	TF:M02925_0	1.21628e-14
GO:BP	chemical homeostasis	GO:0048878	1.26198e-14
GO:CC	transport vesicle	GO:0030133	1.34811e-14
GO:CC	growth cone	GO:0030426	1.42062e-14
GO:BP	response to peptide	GO:1901652	1.50624e-14
GO:BP	positive regulation of tumor necrosis factor superfamily cytokine production	GO:1903557	1.51681e-14
GO:BP	negative regulation of protein metabolic process	GO:0051248	1.52831e-14
GO:MF	drug binding	GO:0008144	1.79093e-14
TF	Factor: Elk-1; motif: NNNNCCGGAARTNN; match class: 0	TF:M00025_0	1.90096e-14
TF	Factor: Elk-1; motif: NNNNCCGGAARTNN	TF:M00025	1.90096e-14
TF	Factor: CP2; motif: NNNNCCAGNCNN	TF:M07602	1.99435e-14
TF	Factor: CP2; motif: NNNNCCAGNCNN; match class: 0	TF:M07602_0	1.99435e-14
GO:MF	signaling receptor binding	GO:0005102	2.19888e-14
GO:CC	lamellipodium	GO:0030027	2.24692e-14
GO:BP	regulation of protein secretion	GO:0050708	2.26477e-14
GO:BP	positive regulation of neuron differentiation	GO:0045666	2.41522e-14
GO:BP	negative regulation of phosphorus metabolic process	GO:0010563	2.41811e-14
GO:BP	negative regulation of phosphate metabolic process	GO:0045936	2.41811e-14
TF	Factor: XBP-1; motif: WNNGMCACGTC; match class: 1	TF:M01770_1	2.45471e-14
TF	Factor: AP-2alpha; motif: NSCCNCRGGSN; match class: 1	TF:M07348_1	2.50364e-14
GO:BP	regulation of nitrogen compound metabolic process	GO:0051171	2.69943e-14
GO:CC	Golgi apparatus part	GO:0044431	2.73597e-14
TF	Factor: Egr1; motif: NNMCGCCCMCTCAMWN; match class: 1	TF:M04506_1	2.82208e-14
TF	Factor: ZFP740; motif: NNNTWCCCCCCGGNRNN	TF:M02938	3.01465e-14
TF	Factor: ZFP740; motif: NNNTWCCCCCCGGNRNN; match class: 0	TF:M02938_0	3.01465e-14
GO:CC	exocytic vesicle	GO:0070382	3.68434e-14
GO:BP	regulation of primary metabolic process	GO:0080090	3.84447e-14
GO:BP	multi-organism process	GO:0051704	3.85895e-14
GO:BP	growth	GO:0040007	4.1478e-14
GO:BP	positive regulation of cell population proliferation	GO:0008284	4.1478e-14
GO:BP	positive regulation of tumor necrosis factor production	GO:0032760	4.24884e-14
GO:BP	positive regulation of immune effector process	GO:0002699	4.36186e-14
TF	Factor: E2F-4; motif: GNNGGCGGGAAN; match class: 1	TF:M09682_1	4.37077e-14
TF	Factor: SP100; motif: NNCGTCGNNTAAWNN; match class: 1	TF:M02913_1	5.30964e-14
GO:BP	response to lipopolysaccharide	GO:0032496	5.44079e-14
GO:BP	regulation of leukocyte cell-cell adhesion	GO:1903037	5.51412e-14
GO:BP	regulation of regulated secretory pathway	GO:1903305	6.21548e-14
GO:BP	enzyme linked receptor protein signaling pathway	GO:0007167	6.42903e-14
GO:BP	toll-like receptor signaling pathway	GO:0002224	6.50435e-14
GO:BP	regulation of cellular component size	GO:0032535	6.58261e-14
TF	Factor: AhR; motif: CCYCNRRSTNGCGTGASA; match class: 0	TF:M00139_0	7.25075e-14
TF	Factor: AhR; motif: CCYCNRRSTNGCGTGASA	TF:M00139	7.25075e-14
TF	Factor: E2F-3; motif: NNNANGGCGCGCSNW; match class: 0	TF:M02743_0	7.51598e-14
TF	Factor: E2F-3; motif: NNNANGGCGCGCSNW	TF:M02743	7.51598e-14
GO:BP	lymphocyte differentiation	GO:0030098	7.52245e-14
GO:CC	receptor complex	GO:0043235	8.1487e-14
TF	Factor: HDAC1; motif: KGCARGGTC	TF:M07041	8.57632e-14
TF	Factor: HDAC1; motif: KGCARGGTC; match class: 0	TF:M07041_0	8.57632e-14
GO:MF	ATP binding	GO:0005524	8.92304e-14
GO:BP	cell activation involved in immune response	GO:0002263	9.36305e-14
GO:BP	cytokine-mediated signaling pathway	GO:0019221	1.02419e-13
GO:BP	response to lipid	GO:0033993	1.11537e-13
GO:CC	synaptic vesicle	GO:0008021	1.21315e-13
TF	Factor: GLI; motif: MCVNNGACCACCCAV	TF:M03871	1.22983e-13
TF	Factor: GLI; motif: MCVNNGACCACCCAV; match class: 0	TF:M03871_0	1.22983e-13
GO:BP	mitotic cell cycle	GO:0000278	1.23703e-13
GO:CC	actin cytoskeleton	GO:0015629	1.27984e-13
TF	Factor: AP-4; motif: NCAGCTGYNGNCN	TF:M01860	1.32004e-13
TF	Factor: AP-4; motif: NCAGCTGYNGNCN; match class: 0	TF:M01860_0	1.32004e-13
GO:CC	adherens junction	GO:0005912	1.50393e-13
GO:BP	negative regulation of molecular function	GO:0044092	1.59116e-13
GO:BP	interleukin-6 production	GO:0032635	1.73632e-13
TF	Factor: P73; motif: GNNNRRRCNTGCMNNTSASN	TF:M03558	1.869e-13
TF	Factor: P73; motif: GNNNRRRCNTGCMNNTSASN; match class: 0	TF:M03558_0	1.869e-13
GO:BP	cellular response to biotic stimulus	GO:0071216	1.89946e-13
GO:BP	axonogenesis	GO:0007409	2.06856e-13
GO:BP	inorganic cation transmembrane transport	GO:0098662	2.35594e-13
GO:BP	behavior	GO:0007610	2.35746e-13
GO:BP	negative regulation of cytokine production	GO:0001818	2.39744e-13
TF	Factor: MAX; motif: NNGNCACGCGACNN	TF:M02881	2.51533e-13
TF	Factor: MAX; motif: NNGNCACGCGACNN; match class: 0	TF:M02881_0	2.51533e-13
GO:BP	positive regulation of leukocyte cell-cell adhesion	GO:1903039	2.56586e-13
GO:BP	leukocyte activation involved in immune response	GO:0002366	2.6605e-13
TF	Factor: SREBP-1; motif: CACSCCA; match class: 1	TF:M00749_1	2.71679e-13
TF	Factor: FPM315; motif: SRGGGAGGAGGN; match class: 0	TF:M01587_0	2.86983e-13
TF	Factor: FPM315; motif: SRGGGAGGAGGN	TF:M01587	2.86983e-13
GO:BP	glutamate receptor signaling pathway	GO:0007215	3.0509e-13
TF	Factor: CP2/LBP-1c/LSF; motif: GCTGGNTNGNNCYNG	TF:M00947	3.05284e-13
TF	Factor: CP2/LBP-1c/LSF; motif: GCTGGNTNGNNCYNG; match class: 0	TF:M00947_0	3.05284e-13
GO:CC	ruffle	GO:0001726	3.27273e-13
GO:BP	regulation of synaptic vesicle cycle	GO:0098693	3.36599e-13
GO:BP	response to interferon-beta	GO:0035456	3.40158e-13
TF	Factor: PLAG1; motif: GRGGCNNHNNNRRGGG; match class: 0	TF:M01778_0	3.49385e-13
TF	Factor: PLAG1; motif: GRGGCNNHNNNRRGGG	TF:M01778	3.49385e-13
GO:MF	nucleoside-triphosphatase activity	GO:0017111	3.60896e-13
TF	Factor: LF-A1; motif: GGGSTCWR; match class: 1	TF:M00646_1	3.70088e-13
TF	Factor: KLF15; motif: GAGNNGGGGNGTDG	TF:M01714	3.74799e-13
TF	Factor: KLF15; motif: GAGNNGGGGNGTDG; match class: 0	TF:M01714_0	3.74799e-13
GO:BP	regulation of interleukin-6 production	GO:0032675	3.97074e-13
GO:BP	response to oxygen levels	GO:0070482	4.02013e-13
GO:BP	transmembrane receptor protein tyrosine kinase signaling pathway	GO:0007169	4.3472e-13
REAC	Neutrophil degranulation	REAC:R-MMU-6798695	4.47936e-13
GO:BP	negative regulation of protein phosphorylation	GO:0001933	4.55513e-13
KEGG	Lysosome	KEGG:04142	4.58345e-13
GO:BP	T cell differentiation	GO:0030217	4.71215e-13
GO:BP	ion homeostasis	GO:0050801	5.03523e-13
REAC	Neuronal System	REAC:R-MMU-112316	5.43532e-13
GO:BP	ERK1 and ERK2 cascade	GO:0070371	5.75846e-13
GO:BP	positive regulation of cell-cell adhesion	GO:0022409	6.09152e-13
GO:BP	regulation of cytokine secretion	GO:0050707	6.57698e-13
GO:BP	regulation of neuron death	GO:1901214	7.21318e-13
GO:BP	regulation of actin filament organization	GO:0110053	7.30621e-13
GO:BP	regulation of Ras protein signal transduction	GO:0046578	7.40344e-13
GO:BP	peptidyl-amino acid modification	GO:0018193	7.72425e-13
GO:BP	regulation of cell activation	GO:0050865	7.87429e-13
GO:CC	neuron spine	GO:0044309	8.72823e-13
TF	Factor: ZBP89; motif: YCCYCCCCCM; match class: 0	TF:M01816_0	8.77007e-13
TF	Factor: ZBP89; motif: YCCYCCCCCM	TF:M01816	8.77007e-13
GO:BP	extracellular structure organization	GO:0043062	8.96755e-13
GO:MF	structural molecule activity	GO:0005198	8.99288e-13
GO:BP	response to toxic substance	GO:0009636	9.2015e-13
GO:BP	organelle localization	GO:0051640	9.92725e-13
GO:BP	regulation of inflammatory response	GO:0050727	1.03958e-12
GO:BP	negative regulation of cell death	GO:0060548	1.05605e-12
GO:BP	protein localization to cell periphery	GO:1990778	1.06089e-12
GO:CC	dendritic spine	GO:0043197	1.13264e-12
GO:BP	negative regulation of leukocyte activation	GO:0002695	1.14846e-12
GO:BP	alpha-beta T cell activation	GO:0046631	1.23978e-12
GO:CC	cell-cell junction	GO:0005911	1.29436e-12
GO:BP	regulation of leukocyte migration	GO:0002685	1.2994e-12
GO:BP	cellular response to drug	GO:0035690	1.31862e-12
GO:BP	inorganic ion transmembrane transport	GO:0098660	1.35381e-12
GO:BP	central nervous system development	GO:0007417	1.38522e-12
TF	Factor: EGR-1; motif: TGCGTGGGCGK; match class: 1	TF:M01972_1	1.38958e-12
GO:MF	purine nucleoside binding	GO:0001883	1.40501e-12
GO:MF	nucleoside-triphosphatase regulator activity	GO:0060589	1.44507e-12
GO:BP	regulation of anatomical structure size	GO:0090066	1.51934e-12
TF	Factor: Zfx; motif: SNSCAGGCCKCGSCSS; match class: 0	TF:M01593_0	1.54786e-12
TF	Factor: Zfx; motif: SNSCAGGCCKCGSCSS	TF:M01593	1.54786e-12
GO:BP	cellular response to growth factor stimulus	GO:0071363	1.598e-12
GO:BP	response to decreased oxygen levels	GO:0036293	1.59918e-12
GO:BP	response to virus	GO:0009615	1.66186e-12
GO:BP	response to growth factor	GO:0070848	1.66667e-12
GO:BP	regulation of MAP kinase activity	GO:0043405	1.73162e-12
TF	Factor: c-Myc:Max; motif: GCCAYGYGSN; match class: 1	TF:M00322_1	1.73211e-12
GO:BP	response to metal ion	GO:0010038	1.83409e-12
TF	Factor: Zfp536; motif: NCGGAKG; match class: 1	TF:M05541_1	1.83583e-12
GO:BP	regulation of postsynaptic membrane neurotransmitter receptor levels	GO:0099072	1.88117e-12
GO:BP	positive regulation of organelle organization	GO:0010638	1.93373e-12
GO:MF	nucleoside binding	GO:0001882	2.18481e-12
GO:BP	epithelial cell proliferation	GO:0050673	2.2522e-12
GO:CC	microtubule	GO:0005874	2.39045e-12
GO:BP	regulation of leukocyte differentiation	GO:1902105	2.40497e-12
TF	Factor: SMAD4; motif: GKSRKKCAGMCANCY	TF:M00733	2.81175e-12
TF	Factor: SMAD4; motif: GKSRKKCAGMCANCY; match class: 0	TF:M00733_0	2.81175e-12
GO:CC	membrane part	GO:0044425	2.83906e-12
GO:BP	negative regulation of phosphorylation	GO:0042326	2.94976e-12
GO:BP	extracellular matrix organization	GO:0030198	3.01888e-12
GO:CC	integral component of presynaptic membrane	GO:0099056	3.09569e-12
GO:MF	hydrolase activity	GO:0016787	3.16803e-12
GO:BP	regulation of synapse structure or activity	GO:0050803	3.22456e-12
GO:CC	anchoring junction	GO:0070161	3.28835e-12
GO:BP	regulation of catabolic process	GO:0009894	3.45742e-12
GO:MF	phospholipid binding	GO:0005543	3.66499e-12
GO:BP	cellular response to molecule of bacterial origin	GO:0071219	3.69529e-12
TF	Factor: E2F-1; motif: TTGGCGCGRAANNGNM; match class: 1	TF:M00938_1	3.7934e-12
TF	Factor: E2F; motif: TTTSGCGSG	TF:M00939	3.81433e-12
TF	Factor: E2F; motif: TTTSGCGSG; match class: 0	TF:M00939_0	3.81433e-12
GO:MF	GTP binding	GO:0005525	3.81634e-12
GO:BP	regulation of mononuclear cell proliferation	GO:0032944	3.82584e-12
TF	Factor: SREBP-2; motif: NTCACCYNNNN	TF:M03852	3.97415e-12
TF	Factor: SREBP-2; motif: NTCACCYNNNN; match class: 0	TF:M03852_0	3.97415e-12
GO:BP	cognition	GO:0050890	4.23583e-12
GO:CC	microtubule cytoskeleton	GO:0015630	4.38859e-12
TF	Factor: MyoD; motif: SCAGCTGYYNCNNNC; match class: 0	TF:M09698_0	4.50982e-12
TF	Factor: MyoD; motif: SCAGCTGYYNCNNNC	TF:M09698	4.50982e-12
GO:BP	negative regulation of cellular protein metabolic process	GO:0032269	4.55261e-12
GO:MF	purine ribonucleoside binding	GO:0032550	4.56812e-12
GO:CC	endocytic vesicle	GO:0030139	4.71438e-12
TF	Factor: Tbx5; motif: SNAGGTGTGRNGGSS	TF:M07475	4.72376e-12
TF	Factor: Tbx5; motif: SNAGGTGTGRNGGSS; match class: 0	TF:M07475_0	4.72376e-12
GO:BP	regulation of hemopoiesis	GO:1903706	4.75141e-12
TF	Factor: Zfp281; motif: NNCCCCCCCCCCMYC; match class: 1	TF:M02831_1	5.43366e-12
GO:BP	T cell proliferation	GO:0042098	5.88572e-12
GO:BP	positive regulation of T cell activation	GO:0050870	6.02305e-12
GO:BP	actin filament bundle organization	GO:0061572	6.25995e-12
GO:BP	regulation of cell-substrate adhesion	GO:0010810	6.29961e-12
TF	Factor: EGR3; motif: NCMCRCCCACTNMN; match class: 0	TF:M08877_0	6.56773e-12
TF	Factor: EGR3; motif: NCMCRCCCACTNMN	TF:M08877	6.56773e-12
GO:CC	Golgi membrane	GO:0000139	6.66375e-12
GO:BP	leukocyte proliferation	GO:0070661	7.49798e-12
TF	Factor: GATA-1; motif: SNNGATNNNN	TF:M00075	7.64699e-12
TF	Factor: GATA-1; motif: SNNGATNNNN; match class: 0	TF:M00075_0	7.64699e-12
TF	Factor: Sp3; motif: ASMCTTGGGSRGGG; match class: 1	TF:M00665_1	7.88305e-12
GO:MF	pyrophosphatase activity	GO:0016462	8.96753e-12
GO:BP	regulation of transmembrane transporter activity	GO:0022898	9.00062e-12
TF	Factor: ATF-1; motif: TNACGTCAN	TF:M01861	9.36155e-12
TF	Factor: ATF-1; motif: TNACGTCAN; match class: 0	TF:M01861_0	9.36155e-12
GO:CC	intrinsic component of presynaptic membrane	GO:0098889	9.45921e-12
GO:BP	regulation of leukocyte proliferation	GO:0070663	9.81597e-12
GO:BP	cellular component disassembly	GO:0022411	9.84174e-12
GO:BP	cell cycle	GO:0007049	9.88805e-12
GO:MF	ribonucleoside binding	GO:0032549	9.93337e-12
TF	Factor: myogenin; motif: RGCAGSTG	TF:M00712	1.01019e-11
TF	Factor: myogenin; motif: RGCAGSTG; match class: 0	TF:M00712_0	1.01019e-11
TF	Factor: CREB; motif: NSTGACGTAANN; match class: 0	TF:M00177_0	1.01901e-11
TF	Factor: CREB; motif: NSTGACGTAANN	TF:M00177	1.01901e-11
GO:BP	regulation of membrane potential	GO:0042391	1.1557e-11
GO:BP	negative regulation of cell activation	GO:0050866	1.16181e-11
TF	Factor: NGFI-C; motif: WTGCGTGGGYGG; match class: 1	TF:M00244_1	1.19084e-11
GO:BP	stress-activated protein kinase signaling cascade	GO:0031098	1.22046e-11
GO:BP	regulation of transporter activity	GO:0032409	1.2438e-11
GO:MF	microtubule binding	GO:0008017	1.28937e-11
GO:MF	structural constituent of ribosome	GO:0003735	1.29374e-11
GO:BP	regulation of ERK1 and ERK2 cascade	GO:0070372	1.42657e-11
TF	Factor: AHR; motif: CACGCN; match class: 1	TF:M01855_1	1.45101e-11
KEGG	Rheumatoid arthritis	KEGG:05323	1.45609e-11
GO:MF	hydrolase activity, acting on acid anhydrides, in phosphorus-containing anhydrides	GO:0016818	1.48828e-11
GO:MF	hydrolase activity, acting on acid anhydrides	GO:0016817	1.48828e-11
GO:BP	response to hypoxia	GO:0001666	1.51837e-11
TF	Factor: E2F; motif: TTTSGCGSG; match class: 0	TF:M00918_0	1.55697e-11
TF	Factor: E2F; motif: TTTSGCGSG	TF:M00918	1.55697e-11
GO:BP	regulation of lymphocyte proliferation	GO:0050670	1.64127e-11
GO:BP	cellular cation homeostasis	GO:0030003	1.64989e-11
GO:MF	lipid binding	GO:0008289	1.72818e-11
KEGG	Human cytomegalovirus infection	KEGG:05163	1.81803e-11
GO:MF	tubulin binding	GO:0015631	1.87812e-11
GO:BP	actin filament bundle assembly	GO:0051017	1.9602e-11
GO:BP	response to interferon-gamma	GO:0034341	2.12684e-11
TF	Factor: E2F; motif: NKCGCGCSAAAN; match class: 0	TF:M00920_0	2.31721e-11
TF	Factor: E2F; motif: NKCGCGCSAAAN	TF:M00920	2.31721e-11
TF	Factor: Ikaros; motif: TGGGAGN; match class: 0	TF:M07260_0	2.35259e-11
TF	Factor: Ikaros; motif: TGGGAGN	TF:M07260	2.35259e-11
GO:BP	catabolic process	GO:0009056	2.43128e-11
GO:BP	cellular ion homeostasis	GO:0006873	2.85614e-11
TF	Factor: Sp4; motif: NNNNMCGCCCCCTNNNN; match class: 1	TF:M02810_1	2.89292e-11
GO:BP	regulation of epithelial cell proliferation	GO:0050678	2.89783e-11
TF	Factor: Tax/CREB; motif: GGGGGTTGACGYANA; match class: 0	TF:M00114_0	3.15462e-11
TF	Factor: Tax/CREB; motif: GGGGGTTGACGYANA	TF:M00114	3.15462e-11
GO:BP	cation homeostasis	GO:0055080	3.24999e-11
GO:BP	synapse assembly	GO:0007416	3.30242e-11
GO:BP	regulation of leukocyte activation	GO:0002694	3.36288e-11
GO:BP	regulation of ion transmembrane transporter activity	GO:0032412	3.37302e-11
GO:BP	inorganic ion homeostasis	GO:0098771	3.39951e-11
GO:BP	cellular chemical homeostasis	GO:0055082	3.40998e-11
GO:CC	basement membrane	GO:0005604	3.55091e-11
TF	Factor: PUR1; motif: GGGNCAGNN; match class: 1	TF:M01721_1	3.73066e-11
GO:BP	metal ion homeostasis	GO:0055065	3.87635e-11
GO:CC	cell cortex	GO:0005938	4.0671e-11
GO:BP	positive regulation of protein serine/threonine kinase activity	GO:0071902	4.15212e-11
GO:BP	cellular response to lipopolysaccharide	GO:0071222	4.21179e-11
GO:MF	GTPase activity	GO:0003924	4.21564e-11
GO:BP	myeloid leukocyte migration	GO:0097529	4.31934e-11
GO:CC	postsynaptic specialization membrane	GO:0099634	4.38874e-11
GO:MF	GTPase activator activity	GO:0005096	4.73299e-11
GO:BP	ameboidal-type cell migration	GO:0001667	5.03526e-11
GO:BP	cellular response to interferon-beta	GO:0035458	5.08755e-11
GO:MF	catalytic activity, acting on a protein	GO:0140096	5.11552e-11
TF	Factor: E2F-1; motif: TTTSGCGS; match class: 1	TF:M00431_1	5.19122e-11
GO:MF	actin binding	GO:0003779	5.32813e-11
GO:BP	learning or memory	GO:0007611	6.12031e-11
GO:BP	establishment of organelle localization	GO:0051656	6.25163e-11
GO:CC	leading edge membrane	GO:0031256	6.34626e-11
GO:MF	guanyl ribonucleotide binding	GO:0032561	6.60017e-11
GO:MF	guanyl nucleotide binding	GO:0019001	6.60017e-11
GO:BP	negative regulation of intracellular signal transduction	GO:1902532	7.03743e-11
TF	Factor: E2F; motif: NCSCGCSAAAN; match class: 0	TF:M00919_0	7.13038e-11
TF	Factor: E2F; motif: NCSCGCSAAAN	TF:M00919	7.13038e-11
TF	Factor: SMAD5; motif: GSGGCAGM; match class: 0	TF:M03846_0	7.92253e-11
TF	Factor: SMAD5; motif: GSGGCAGM	TF:M03846	7.92253e-11
GO:BP	cellular response to external stimulus	GO:0071496	7.97638e-11
TF	Factor: CREB; motif: NNTKACGTCANNNS	TF:M00916	7.97909e-11
TF	Factor: CREB; motif: NNTKACGTCANNNS; match class: 0	TF:M00916_0	7.97909e-11
GO:BP	stress-activated MAPK cascade	GO:0051403	8.99936e-11
GO:CC	GABA-ergic synapse	GO:0098982	9.03948e-11
GO:CC	excitatory synapse	GO:0060076	9.20307e-11
GO:BP	response to hormone	GO:0009725	9.22214e-11
TF	Factor: CREB; motif: NNGNTGACGTNN	TF:M00113	9.70856e-11
TF	Factor: CREB; motif: NNGNTGACGTNN; match class: 0	TF:M00113_0	9.70856e-11
TF	Factor: TCFAP2B; motif: NTWGCCKSMGGCRNN; match class: 0	TF:M02924_0	9.78042e-11
TF	Factor: TCFAP2B; motif: NTWGCCKSMGGCRNN	TF:M02924	9.78042e-11
GO:CC	vacuolar membrane	GO:0005774	9.85313e-11
GO:CC	cytosolic small ribosomal subunit	GO:0022627	9.90237e-11
GO:BP	mononuclear cell proliferation	GO:0032943	1.04773e-10
GO:BP	cellular metal ion homeostasis	GO:0006875	1.07943e-10
GO:BP	epithelium development	GO:0060429	1.08369e-10
GO:BP	protein polymerization	GO:0051258	1.2166e-10
GO:BP	negative regulation of transport	GO:0051051	1.23204e-10
GO:BP	negative regulation of neurogenesis	GO:0050768	1.23679e-10
GO:BP	regulation of synapse organization	GO:0050807	1.26008e-10
GO:CC	vacuolar part	GO:0044437	1.29835e-10
GO:BP	regulation of macromolecule metabolic process	GO:0060255	1.50742e-10
TF	Factor: ZN451; motif: CKGGGGGG; match class: 0	TF:M06457_0	1.64578e-10
TF	Factor: ZN451; motif: CKGGGGGG	TF:M06457	1.64578e-10
GO:BP	negative regulation of immune response	GO:0050777	1.69157e-10
GO:CC	endoplasmic reticulum membrane	GO:0005789	1.71065e-10
GO:BP	antigen processing and presentation	GO:0019882	1.86078e-10
GO:BP	negative regulation of developmental process	GO:0051093	1.9164e-10
GO:BP	receptor localization to synapse	GO:0097120	1.91825e-10
GO:BP	negative regulation of cell development	GO:0010721	1.93355e-10
GO:BP	regulation of adaptive immune response	GO:0002819	2.23302e-10
GO:MF	phosphotransferase activity, alcohol group as acceptor	GO:0016773	2.26702e-10
GO:MF	integrin binding	GO:0005178	2.34464e-10
GO:BP	regulation of growth	GO:0040008	2.54218e-10
GO:BP	cellular divalent inorganic cation homeostasis	GO:0072503	2.64015e-10
GO:CC	secretory vesicle	GO:0099503	2.65192e-10
TF	Factor: myogenin; motif: CAGCTG; match class: 0	TF:M02101_0	2.67416e-10
TF	Factor: myogenin; motif: CAGCTG	TF:M02101	2.67416e-10
TF	Factor: myogenin; motif: CAGCTG; match class: 1	TF:M02101_1	2.67416e-10
GO:CC	intrinsic component of postsynaptic specialization membrane	GO:0098948	2.73163e-10
TF	Factor: HES-1; motif: GSCACGMGMC; match class: 0	TF:M02011_0	2.75942e-10
TF	Factor: HES-1; motif: GSCACGMGMC	TF:M02011	2.75942e-10
GO:BP	leukocyte chemotaxis	GO:0030595	2.9226e-10
TF	Factor: ZNF515; motif: GTGGGGGGTM	TF:M01231	3.10489e-10
TF	Factor: ZNF515; motif: GTGGGGGGTM; match class: 0	TF:M01231_0	3.10489e-10
GO:CC	cell projection membrane	GO:0031253	3.11063e-10
KEGG	Glutamatergic synapse	KEGG:04724	3.1251e-10
TF	Factor: CACCC-binding; motif: CANCCNNWGGGTGDGG; match class: 0	TF:M00721_0	3.15064e-10
TF	Factor: CACCC-binding; motif: CANCCNNWGGGTGDGG	TF:M00721	3.15064e-10
GO:BP	neurotransmitter secretion	GO:0007269	3.24035e-10
GO:BP	signal release from synapse	GO:0099643	3.24035e-10
GO:BP	protein autophosphorylation	GO:0046777	3.31313e-10
GO:BP	negative regulation of supramolecular fiber organization	GO:1902904	3.33606e-10
GO:BP	negative regulation of programmed cell death	GO:0043069	3.49939e-10
GO:BP	lymphocyte proliferation	GO:0046651	3.58854e-10
GO:BP	regulation of neuronal synaptic plasticity	GO:0048168	3.84973e-10
GO:CC	extrinsic component of membrane	GO:0019898	4.1699e-10
GO:CC	nuclear outer membrane-endoplasmic reticulum membrane network	GO:0042175	4.34592e-10
TF	Factor: LKLF; motif: CNCCACCCS; match class: 1	TF:M08819_1	4.92902e-10
TF	Factor: ZBED6; motif: NRRGCTCGCCNN; match class: 1	TF:M01598_1	4.92989e-10
KEGG	AGE-RAGE signaling pathway in diabetic complications	KEGG:04933	4.97202e-10
GO:CC	phagocytic vesicle	GO:0045335	5.18682e-10
GO:BP	divalent inorganic cation homeostasis	GO:0072507	5.29588e-10
GO:BP	neurotransmitter transport	GO:0006836	5.44871e-10
GO:BP	negative regulation of nervous system development	GO:0051961	5.53214e-10
GO:BP	negative regulation of apoptotic process	GO:0043066	5.76297e-10
GO:BP	regulation of I-kappaB kinase/NF-kappaB signaling	GO:0043122	5.85374e-10
GO:BP	response to bacterium	GO:0009617	6.00707e-10
GO:BP	myeloid cell activation involved in immune response	GO:0002275	6.09794e-10
TF	Factor: ATF2; motif: VGTGACGTMACN	TF:M00179	6.12907e-10
TF	Factor: ATF2; motif: VGTGACGTMACN; match class: 0	TF:M00179_0	6.12907e-10
GO:MF	cation binding	GO:0043169	6.66299e-10
GO:MF	metal ion binding	GO:0046872	6.66919e-10
GO:CC	integral component of postsynaptic specialization membrane	GO:0099060	7.14115e-10
TF	Factor: CREB; motif: CNNTGACGTMA	TF:M00917	7.28675e-10
TF	Factor: CREB; motif: CNNTGACGTMA; match class: 0	TF:M00917_0	7.28675e-10
KEGG	Kaposi sarcoma-associated herpesvirus infection	KEGG:05167	7.31908e-10
GO:CC	early endosome	GO:0005769	7.42153e-10
GO:BP	divalent inorganic cation transport	GO:0072511	7.46643e-10
GO:BP	synaptic vesicle exocytosis	GO:0016079	7.53473e-10
GO:BP	head development	GO:0060322	7.54696e-10
TF	Factor: SREBP-2; motif: NTCACCYNNNN; match class: 1	TF:M03852_1	7.83543e-10
GO:BP	maintenance of location	GO:0051235	7.91059e-10
GO:CC	cytoskeletal part	GO:0044430	8.00117e-10
GO:BP	positive regulation of protein transport	GO:0051222	8.47211e-10
GO:BP	divalent metal ion transport	GO:0070838	8.54667e-10
GO:BP	regulation of protein polymerization	GO:0032271	8.6614e-10
TF	Factor: LRF; motif: GGGGKYNNB; match class: 1	TF:M01100_1	8.87689e-10
GO:BP	dendrite morphogenesis	GO:0048813	8.98362e-10
GO:CC	late endosome	GO:0005770	9.321e-10
GO:BP	regulation of cation transmembrane transport	GO:1904062	9.33815e-10
GO:MF	GTPase regulator activity	GO:0030695	9.34747e-10
TF	Factor: AP-4; motif: RNCAGCTGC	TF:M00927	9.40897e-10
TF	Factor: AP-4; motif: RNCAGCTGC; match class: 0	TF:M00927_0	9.40897e-10
TF	Factor: MAZR; motif: NSGGGGGGGGMCN; match class: 1	TF:M00491_1	9.5432e-10
GO:BP	brain development	GO:0007420	9.86918e-10
GO:BP	developmental growth	GO:0048589	1.09653e-09
GO:MF	GTPase binding	GO:0051020	1.21556e-09
TF	Factor: LRF; motif: NGKGGGTSNCN; match class: 0	TF:M07387_0	1.22997e-09
TF	Factor: LRF; motif: NGKGGGTSNCN	TF:M07387	1.22997e-09
GO:BP	regulation of stress-activated protein kinase signaling cascade	GO:0070302	1.25996e-09
GO:BP	positive regulation of stress-activated protein kinase signaling cascade	GO:0070304	1.262e-09
GO:BP	positive regulation of ion transport	GO:0043270	1.30282e-09
TF	Factor: HES-1; motif: NNCKYGTGNNN; match class: 0	TF:M07042_0	1.3367e-09
TF	Factor: HES-1; motif: NNCKYGTGNNN	TF:M07042	1.3367e-09
GO:BP	postsynapse organization	GO:0099173	1.47806e-09
GO:BP	reactive oxygen species metabolic process	GO:0072593	1.49052e-09
GO:BP	regulation of cell cycle	GO:0051726	1.51466e-09
TF	Factor: SREBP-1; motif: KATCACCCCAC; match class: 0	TF:M00221_0	1.55604e-09
TF	Factor: SREBP-1; motif: KATCACCCCAC	TF:M00221	1.55604e-09
GO:BP	positive regulation of establishment of protein localization	GO:1904951	1.56486e-09
GO:BP	regulation of peptidyl-tyrosine phosphorylation	GO:0050730	1.60952e-09
TF	Factor: p53; motif: RGRCWWGYCYNGRCWWGYYY; match class: 0	TF:M01652_0	1.61717e-09
TF	Factor: p53; motif: RGRCWWGYCYNGRCWWGYYY	TF:M01652	1.61717e-09
GO:BP	cellular response to organic cyclic compound	GO:0071407	1.66137e-09
GO:BP	regulation of cellular catabolic process	GO:0031329	1.66448e-09
GO:BP	response to antibiotic	GO:0046677	1.7174e-09
GO:BP	cellular response to interferon-gamma	GO:0071346	1.71973e-09
TF	Factor: SMAD5; motif: GSGGCAGM; match class: 1	TF:M03846_1	1.76179e-09
GO:BP	positive regulation of stress-activated MAPK cascade	GO:0032874	1.77282e-09
TF	Factor: E2F-2; motif: NNNWYGGCGCCAANNNN	TF:M02846	1.7834e-09
TF	Factor: E2F-2; motif: NNNWYGGCGCCAANNNN; match class: 0	TF:M02846_0	1.7834e-09
TF	Factor: GCMa; motif: CCCGCAT; match class: 0	TF:M03574_0	1.82862e-09
TF	Factor: GCMa; motif: CCCGCAT	TF:M03574	1.82862e-09
GO:BP	neuron apoptotic process	GO:0051402	1.91035e-09
GO:BP	positive regulation of secretion by cell	GO:1903532	2.01896e-09
GO:BP	cell chemotaxis	GO:0060326	2.12772e-09
GO:BP	positive regulation of synaptic transmission	GO:0050806	2.12836e-09
GO:BP	negative regulation of cytoskeleton organization	GO:0051494	2.13458e-09
GO:BP	cell-matrix adhesion	GO:0007160	2.18346e-09
GO:MF	small GTPase binding	GO:0031267	2.28276e-09
TF	Factor: AP-2alphaA; motif: ANNGCCTNAGGSNNT	TF:M01045	2.3784e-09
TF	Factor: AP-2alphaA; motif: ANNGCCTNAGGSNNT; match class: 0	TF:M01045_0	2.3784e-09
GO:BP	regeneration	GO:0031099	2.40084e-09
KEGG	MAPK signaling pathway	KEGG:04010	2.73282e-09
GO:BP	activation of immune response	GO:0002253	2.81628e-09
GO:BP	regulation of receptor-mediated endocytosis	GO:0048259	2.86296e-09
TF	Factor: HDAC1; motif: KGCARGGTC; match class: 1	TF:M07041_1	2.87427e-09
GO:BP	cellular catabolic process	GO:0044248	2.98136e-09
GO:BP	positive regulation of secretion	GO:0051047	3.02261e-09
GO:MF	protein kinase activity	GO:0004672	3.07871e-09
GO:BP	negative regulation of cellular metabolic process	GO:0031324	3.11839e-09
GO:BP	myeloid leukocyte mediated immunity	GO:0002444	3.271e-09
KEGG	Osteoclast differentiation	KEGG:04380	3.33497e-09
GO:BP	positive regulation of ERK1 and ERK2 cascade	GO:0070374	3.3868e-09
GO:BP	regulation of stress-activated MAPK cascade	GO:0032872	3.38689e-09
TF	Factor: NF-kappaB; motif: NGGGACTTTCCA	TF:M00208	3.38877e-09
TF	Factor: NF-kappaB; motif: NGGGACTTTCCA; match class: 0	TF:M00208_0	3.38877e-09
GO:BP	positive regulation of cytokine secretion	GO:0050715	3.52646e-09
GO:BP	myeloid cell differentiation	GO:0030099	3.66133e-09
GO:BP	interleukin-1 production	GO:0032612	3.99399e-09
GO:BP	positive regulation of endocytosis	GO:0045807	4.05107e-09
KEGG	Focal adhesion	KEGG:04510	4.16044e-09
TF	Factor: SREBP-2; motif: NNGYCACNNSMN; match class: 1	TF:M01177_1	4.42677e-09
GO:CC	postsynaptic density membrane	GO:0098839	4.5147e-09
GO:CC	intrinsic component of plasma membrane	GO:0031226	4.65609e-09
GO:BP	regulation of adaptive immune response based on somatic recombination of immune receptors built from immunoglobulin superfamily domains	GO:0002822	4.9097e-09
GO:BP	calcium ion transport	GO:0006816	5.06902e-09
TF	Factor: AhR:Arnt; motif: KNNKNNTYGCGTGCMS	TF:M00235	5.08947e-09
TF	Factor: AhR:Arnt; motif: KNNKNNTYGCGTGCMS; match class: 0	TF:M00235_0	5.08947e-09
GO:MF	Ras GTPase binding	GO:0017016	5.13346e-09
TF	Factor: CP2; motif: NNNNCCAGNCNN; match class: 1	TF:M07602_1	5.421e-09
GO:CC	cytoplasmic region	GO:0099568	5.50785e-09
GO:BP	organonitrogen compound biosynthetic process	GO:1901566	5.58063e-09
GO:BP	cellular calcium ion homeostasis	GO:0006874	6.04219e-09
GO:CC	neuron projection terminus	GO:0044306	6.06042e-09
GO:BP	regulation of apoptotic signaling pathway	GO:2001233	6.22145e-09
GO:BP	cellular response to oxidative stress	GO:0034599	6.42918e-09
GO:BP	negative regulation of cell population proliferation	GO:0008285	6.48801e-09
GO:BP	organic substance catabolic process	GO:1901575	6.49425e-09
GO:MF	kinase activity	GO:0016301	6.59436e-09
KEGG	Chagas disease (American trypanosomiasis)	KEGG:05142	6.63244e-09
GO:BP	negative regulation of catalytic activity	GO:0043086	6.78495e-09
TF	Factor: BEN; motif: CWGCGAYA; match class: 1	TF:M01241_1	7.29215e-09
TF	Factor: AhR; motif: NTNGCGTGNNN; match class: 0	TF:M00778_0	7.47097e-09
TF	Factor: AhR; motif: NTNGCGTGNNN	TF:M00778	7.47097e-09
GO:BP	positive regulation of NF-kappaB transcription factor activity	GO:0051092	7.66724e-09
GO:CC	endosome membrane	GO:0010008	7.92883e-09
GO:BP	regulation of axonogenesis	GO:0050770	8.32462e-09
GO:BP	positive regulation of epithelial cell proliferation	GO:0050679	8.32462e-09
GO:CC	intrinsic component of postsynaptic density membrane	GO:0099146	8.7835e-09
KEGG	Proteoglycans in cancer	KEGG:05205	8.83839e-09
GO:CC	cell cortex part	GO:0044448	8.95783e-09
GO:BP	regulation of toll-like receptor signaling pathway	GO:0034121	8.97671e-09
TF	Factor: CNOT3; motif: GGCCGCGSSS; match class: 1	TF:M01253_1	9.62639e-09
TF	Factor: PEA3; motif: RCCGGAAGYN; match class: 0	TF:M01991_0	9.81393e-09
TF	Factor: PEA3; motif: RCCGGAAGYN	TF:M01991	9.81393e-09
KEGG	Pathways in cancer	KEGG:05200	1.02187e-08
GO:BP	calcium ion homeostasis	GO:0055074	1.09126e-08
GO:MF	SH3 domain binding	GO:0017124	1.1135e-08
GO:BP	positive regulation of chemokine production	GO:0032722	1.14317e-08
GO:BP	negative regulation of cell adhesion	GO:0007162	1.17091e-08
GO:BP	cytokine metabolic process	GO:0042107	1.23149e-08
GO:CC	ribosomal subunit	GO:0044391	1.25824e-08
TF	Factor: Pax-3; motif: TCGTCACRCTTHM; match class: 1	TF:M00360_1	1.27221e-08
GO:BP	cytokine biosynthetic process	GO:0042089	1.30124e-08
KEGG	Toxoplasmosis	KEGG:05145	1.37242e-08
KEGG	Chemokine signaling pathway	KEGG:04062	1.38703e-08
GO:BP	protein complex oligomerization	GO:0051259	1.43527e-08
GO:BP	positive regulation of cell morphogenesis involved in differentiation	GO:0010770	1.45782e-08
KEGG	Salmonella infection	KEGG:05132	1.46945e-08
GO:BP	mast cell activation	GO:0045576	1.50505e-08
GO:BP	endothelial cell proliferation	GO:0001935	1.50863e-08
GO:BP	interferon-gamma production	GO:0032609	1.55281e-08
GO:BP	signal release	GO:0023061	1.56617e-08
GO:BP	positive regulation of I-kappaB kinase/NF-kappaB signaling	GO:0043123	1.56945e-08
GO:BP	adaptive immune response	GO:0002250	1.60265e-08
GO:CC	nucleus	GO:0005634	1.60588e-08
TF	Factor: ZNF515; motif: WNSCCCCCWGCNG; match class: 0	TF:M08835_0	1.60872e-08
TF	Factor: ZNF515; motif: WNSCCCCCWGCNG	TF:M08835	1.60872e-08
TF	Factor: SP4; motif: NNKGGGCGKGNCN; match class: 0	TF:M09005_0	1.64805e-08
TF	Factor: SP4; motif: NNKGGGCGKGNCN	TF:M09005	1.64805e-08
GO:BP	regulation of reactive oxygen species metabolic process	GO:2000377	1.6554e-08
TF	Factor: p54NRB; motif: GRNNNMGGATGRMNNCGGA; match class: 0	TF:M07611_0	1.65811e-08
TF	Factor: p54NRB; motif: GRNNNMGGATGRMNNCGGA	TF:M07611	1.65811e-08
GO:BP	cellular response to lipid	GO:0071396	1.75585e-08
TF	Factor: Pax-3; motif: TCGTCACRCTTHM	TF:M00360	1.84479e-08
TF	Factor: Pax-3; motif: TCGTCACRCTTHM; match class: 0	TF:M00360_0	1.84479e-08
GO:BP	T cell mediated immunity	GO:0002456	1.96115e-08
GO:BP	negative regulation of cell motility	GO:2000146	1.97616e-08
GO:CC	integral component of organelle membrane	GO:0031301	1.99037e-08
GO:BP	regulation of dendrite development	GO:0050773	2.10623e-08
GO:BP	leukocyte mediated immunity	GO:0002443	2.10802e-08
GO:CC	integral component of postsynaptic density membrane	GO:0099061	2.11219e-08
KEGG	Tuberculosis	KEGG:05152	2.14449e-08
KEGG	Epstein-Barr virus infection	KEGG:05169	2.19864e-08
GO:BP	positive regulation of leukocyte migration	GO:0002687	2.30959e-08
GO:CC	melanosome	GO:0042470	2.31266e-08
GO:CC	pigment granule	GO:0048770	2.31266e-08
TF	Factor: E12; motif: RRCAGGTGNCV	TF:M00693	2.3471e-08
TF	Factor: E12; motif: RRCAGGTGNCV; match class: 0	TF:M00693_0	2.3471e-08
GO:CC	cortical cytoskeleton	GO:0030863	2.38803e-08
GO:BP	protein-containing complex disassembly	GO:0032984	2.43291e-08
REAC	Signaling by Rho GTPases	REAC:R-MMU-194315	2.44235e-08
TF	Factor: CTCF; motif: NNNGCCASCAGRKGGCRSNN	TF:M01200	2.49672e-08
TF	Factor: CTCF; motif: NNNGCCASCAGRKGGCRSNN; match class: 0	TF:M01200_0	2.49672e-08
TF	Factor: CREB; motif: NSTGACGTMANN; match class: 0	TF:M00178_0	2.53428e-08
TF	Factor: CREB; motif: NSTGACGTMANN	TF:M00178	2.53428e-08
TF	Factor: E2A; motif: NRMCASCTGCNNN; match class: 0	TF:M02088_0	2.60449e-08
TF	Factor: E2A; motif: NRMCASCTGCNNN	TF:M02088	2.60449e-08
KEGG	Apoptosis	KEGG:04210	2.63577e-08
GO:BP	response to chemical	GO:0042221	2.65244e-08
GO:CC	focal adhesion	GO:0005925	2.74234e-08
GO:BP	regulation of cation channel activity	GO:2001257	3.02845e-08
GO:CC	cell-substrate junction	GO:0030055	3.07623e-08
GO:CC	side of membrane	GO:0098552	3.25048e-08
GO:BP	homeostasis of number of cells	GO:0048872	3.27993e-08
GO:BP	interleukin-1 beta production	GO:0032611	3.29508e-08
GO:BP	negative regulation of transferase activity	GO:0051348	3.31605e-08
KEGG	Phagosome	KEGG:04145	3.36007e-08
GO:BP	actin polymerization or depolymerization	GO:0008154	3.37964e-08
GO:BP	epithelial cell migration	GO:0010631	3.41318e-08
GO:BP	regulation of T cell proliferation	GO:0042129	3.71967e-08
REAC	Cytokine Signaling in Immune system	REAC:R-MMU-1280215	3.74374e-08
GO:BP	positive regulation of proteolysis	GO:0045862	3.78943e-08
GO:BP	defense response to virus	GO:0051607	3.82195e-08
GO:CC	cell-substrate adherens junction	GO:0005924	4.07207e-08
GO:CC	intrinsic component of organelle membrane	GO:0031300	4.14497e-08
GO:BP	positive regulation of JNK cascade	GO:0046330	4.18781e-08
GO:CC	integral component of plasma membrane	GO:0005887	4.35177e-08
TF	Factor: RREB-1; motif: GRSDSGGGKTGGGKGG; match class: 0	TF:M07062_0	4.35672e-08
TF	Factor: RREB-1; motif: GRSDSGGGKTGGGKGG	TF:M07062	4.35672e-08
KEGG	Influenza A	KEGG:05164	4.44863e-08
GO:BP	positive regulation of protein complex assembly	GO:0031334	4.53516e-08
GO:BP	negative regulation of organelle organization	GO:0010639	4.5871e-08
GO:CC	lysosomal membrane	GO:0005765	4.59323e-08
GO:CC	lytic vacuole membrane	GO:0098852	4.59323e-08
GO:BP	negative regulation of multi-organism process	GO:0043901	4.62745e-08
KEGG	Platelet activation	KEGG:04611	4.65392e-08
GO:BP	cellular response to environmental stimulus	GO:0104004	4.68535e-08
GO:BP	cellular response to abiotic stimulus	GO:0071214	4.68535e-08
GO:CC	endosomal part	GO:0044440	4.70253e-08
GO:BP	negative regulation of lymphocyte activation	GO:0051250	5.30439e-08
TF	Factor: Ikaros; motif: TGGGAGN; match class: 1	TF:M07260_1	5.52227e-08
GO:BP	negative regulation of secretion by cell	GO:1903531	5.7705e-08
GO:BP	negative regulation of nitrogen compound metabolic process	GO:0051172	6.00533e-08
GO:BP	positive regulation of MAP kinase activity	GO:0043406	6.18997e-08
GO:BP	chemokine production	GO:0032602	6.34364e-08
GO:BP	negative regulation of metabolic process	GO:0009892	6.40117e-08
GO:BP	JNK cascade	GO:0007254	6.51426e-08
TF	Factor: Zfp281; motif: TGGGGGAGGGG; match class: 0	TF:M01597_0	6.61913e-08
TF	Factor: Zfp281; motif: TGGGGGAGGGG	TF:M01597	6.61913e-08
GO:BP	protein depolymerization	GO:0051261	6.70255e-08
GO:BP	regulation of chemokine production	GO:0032642	6.89692e-08
GO:BP	positive regulation of inflammatory response	GO:0050729	6.93358e-08
GO:BP	tissue migration	GO:0090130	6.96426e-08
GO:BP	cytokine production involved in immune response	GO:0002367	7.01228e-08
GO:BP	protein localization to organelle	GO:0033365	7.3503e-08
GO:BP	negative regulation of cell migration	GO:0030336	7.40839e-08
TF	Factor: MZF-1; motif: KNGNKAGGGGNAA; match class: 1	TF:M00084_1	7.58605e-08
GO:BP	epithelium migration	GO:0090132	7.6081e-08
GO:BP	regulation of alpha-beta T cell activation	GO:0046634	7.89718e-08
GO:MF	calcium ion binding	GO:0005509	8.06983e-08
GO:BP	postsynaptic specialization organization	GO:0099084	8.15446e-08
TF	Factor: Ascl2; motif: NNYNNCAGCTGCNNNNN	TF:M02737	8.21877e-08
TF	Factor: Ascl2; motif: NNYNNCAGCTGCNNNNN; match class: 0	TF:M02737_0	8.21877e-08
GO:CC	MHC protein complex	GO:0042611	8.38623e-08
GO:BP	regulation of metal ion transport	GO:0010959	8.46329e-08
GO:CC	ribosome	GO:0005840	8.58428e-08
GO:MF	calmodulin binding	GO:0005516	8.90657e-08
GO:BP	protein localization to plasma membrane	GO:0072659	8.99771e-08
GO:MF	amide binding	GO:0033218	9.45201e-08
GO:BP	positive regulation of protein secretion	GO:0050714	9.89123e-08
GO:BP	positive regulation of peptide secretion	GO:0002793	1.00419e-07
GO:BP	activation of protein kinase activity	GO:0032147	1.01156e-07
TF	Factor: Klf7; motif: NNNRCCMCGCCCNNNN; match class: 1	TF:M02773_1	1.01556e-07
GO:BP	negative regulation of neuron differentiation	GO:0045665	1.01924e-07
GO:BP	aging	GO:0007568	1.02956e-07
TF	Factor: NRSE; motif: TTYAGCWCCDCGGASAGYRCC	TF:M00325	1.03616e-07
TF	Factor: NRSE; motif: TTYAGCWCCDCGGASAGYRCC; match class: 0	TF:M00325_0	1.03616e-07
GO:BP	positive regulation of leukocyte differentiation	GO:1902107	1.09576e-07
GO:MF	transferase activity, transferring phosphorus-containing groups	GO:0016772	1.11223e-07
TF	Factor: HAIRYLIKE; motif: NNNNCANGTG; match class: 0	TF:M08885_0	1.17135e-07
TF	Factor: HAIRYLIKE; motif: NNNNCANGTG	TF:M08885	1.17135e-07
GO:BP	regulation of lymphocyte mediated immunity	GO:0002706	1.18087e-07
GO:BP	memory	GO:0007613	1.18684e-07
GO:BP	response to peptide hormone	GO:0043434	1.19328e-07
GO:BP	regulation of neuron apoptotic process	GO:0043523	1.20666e-07
REAC	Platelet activation, signaling and aggregation	REAC:R-MMU-76002	1.22945e-07
GO:BP	calcium-ion regulated exocytosis	GO:0017156	1.27763e-07
KEGG	TNF signaling pathway	KEGG:04668	1.33768e-07
GO:BP	negative regulation of secretion	GO:0051048	1.38059e-07
GO:BP	negative regulation of locomotion	GO:0040013	1.46322e-07
GO:BP	mitotic cell cycle phase transition	GO:0044772	1.46695e-07
TF	Factor: CREB; motif: TGACGTMA; match class: 0	TF:M00039_0	1.55798e-07
TF	Factor: CREB; motif: TGACGTMA	TF:M00039	1.55798e-07
GO:BP	establishment or maintenance of cell polarity	GO:0007163	1.63228e-07
KEGG	Human T-cell leukemia virus 1 infection	KEGG:05166	1.6451e-07
GO:BP	positive regulation of cellular protein localization	GO:1903829	1.66019e-07
GO:BP	positive regulation of developmental growth	GO:0048639	1.68107e-07
GO:BP	regulation of actin polymerization or depolymerization	GO:0008064	1.7021e-07
GO:BP	cellular response to peptide	GO:1901653	1.7338e-07
GO:BP	morphogenesis of an epithelium	GO:0002009	1.78326e-07
GO:BP	negative regulation of cellular component movement	GO:0051271	1.82284e-07
REAC	Signaling by Interleukins	REAC:R-MMU-449147	1.92588e-07
GO:MF	structural constituent of synapse	GO:0098918	2.0242e-07
TF	Factor: P50; motif: GGRRANTCCCNN; match class: 1	TF:M03557_1	2.0369e-07
GO:BP	myeloid cell homeostasis	GO:0002262	2.14493e-07
GO:BP	cell junction organization	GO:0034330	2.18426e-07
TF	Factor: NeuroD; motif: NNSCWGCTGNSY	TF:M01288	2.27769e-07
TF	Factor: NeuroD; motif: NNSCWGCTGNSY; match class: 0	TF:M01288_0	2.27769e-07
TF	Factor: REST; motif: YCAGCACCATGGACAGCNCCC; match class: 0	TF:M09705_0	2.28674e-07
TF	Factor: REST; motif: YCAGCACCATGGACAGCNCCC	TF:M09705	2.28674e-07
GO:BP	regulation of actin filament length	GO:0030832	2.39823e-07
KEGG	Leishmaniasis	KEGG:05140	2.40036e-07
GO:BP	receptor metabolic process	GO:0043112	2.42902e-07
GO:BP	regulation of protein localization to membrane	GO:1905475	2.42903e-07
GO:BP	response to oxidative stress	GO:0006979	2.4861e-07
GO:BP	cell growth	GO:0016049	2.50818e-07
GO:CC	filopodium	GO:0030175	2.50818e-07
GO:BP	negative regulation of protein depolymerization	GO:1901880	2.5475e-07
REAC	Hemostasis	REAC:R-MMU-109582	2.73599e-07
KEGG	Pertussis	KEGG:05133	2.79504e-07
TF	Factor: E2F-1; motif: NTTSGCGG; match class: 1	TF:M00430_1	2.94553e-07
GO:BP	exocytic process	GO:0140029	2.94813e-07
GO:BP	cortical cytoskeleton organization	GO:0030865	2.95343e-07
GO:BP	extrinsic apoptotic signaling pathway	GO:0097191	2.99116e-07
GO:BP	microtubule cytoskeleton organization	GO:0000226	3.13054e-07
GO:BP	negative regulation of protein complex disassembly	GO:0043242	3.22978e-07
GO:BP	negative regulation of response to external stimulus	GO:0032102	3.27104e-07
GO:BP	regulation of protein ubiquitination	GO:0031396	3.29488e-07
GO:BP	negative regulation of cell projection organization	GO:0031345	3.29488e-07
GO:MF	phosphatidylinositol binding	GO:0035091	3.30382e-07
GO:BP	regulation of protein binding	GO:0043393	3.30812e-07
GO:BP	positive regulation of supramolecular fiber organization	GO:1902905	3.35217e-07
GO:BP	tissue remodeling	GO:0048771	3.35217e-07
GO:CC	supramolecular polymer	GO:0099081	3.35786e-07
GO:BP	positive regulation of peptidase activity	GO:0010952	3.37818e-07
TF	Factor: p54NRB; motif: GRNNNMGGATGRMNNCGGA; match class: 1	TF:M07611_1	3.44753e-07
REAC	Collagen formation	REAC:R-MMU-1474290	3.48192e-07
TF	Factor: CREB1; motif: NNNNTGACGTNANNN; match class: 0	TF:M07248_0	3.54985e-07
TF	Factor: CREB1; motif: NNNNTGACGTNANNN	TF:M07248	3.54985e-07
GO:BP	regulation of binding	GO:0051098	3.62349e-07
GO:BP	postsynaptic density organization	GO:0097106	3.63017e-07
GO:BP	regulation of cytokine biosynthetic process	GO:0042035	3.64683e-07
GO:CC	supramolecular complex	GO:0099080	3.79696e-07
TF	Factor: LRF; motif: NGNAGNGGGTYN; match class: 1	TF:M04617_1	3.86211e-07
GO:BP	regulation of cell shape	GO:0008360	3.93856e-07
GO:BP	regulation of cell cycle process	GO:0010564	4.06445e-07
GO:BP	positive regulation of smooth muscle cell proliferation	GO:0048661	4.16418e-07
GO:BP	cellular protein complex disassembly	GO:0043624	4.34789e-07
GO:MF	inorganic cation transmembrane transporter activity	GO:0022890	4.4614e-07
GO:BP	positive regulation of hemopoiesis	GO:1903708	4.50383e-07
GO:BP	antigen processing and presentation of peptide antigen	GO:0048002	4.51551e-07
GO:BP	positive regulation of alpha-beta T cell activation	GO:0046635	4.51551e-07
REAC	Transmission across Chemical Synapses	REAC:R-MMU-112315	4.55302e-07
GO:BP	regulation of JNK cascade	GO:0046328	4.70138e-07
TF	Factor: p300; motif: NNNGGGAGTNNNNS; match class: 0	TF:M00033_0	4.95719e-07
TF	Factor: p300; motif: NNNGGGAGTNNNNS	TF:M00033	4.95719e-07
KEGG	NOD-like receptor signaling pathway	KEGG:04621	5.02181e-07
GO:BP	cellular response to toxic substance	GO:0097237	5.16427e-07
GO:BP	symbiotic process	GO:0044403	5.27968e-07
GO:BP	protein localization to postsynaptic membrane	GO:1903539	5.3101e-07
GO:BP	cellular response to inorganic substance	GO:0071241	5.4077e-07
TF	Factor: KLF3; motif: CCMCACCCNG; match class: 0	TF:M03553_0	5.53671e-07
TF	Factor: KLF3; motif: CCMCACCCNG	TF:M03553	5.53671e-07
GO:BP	myeloid leukocyte differentiation	GO:0002573	5.67516e-07
GO:MF	peptide binding	GO:0042277	5.75753e-07
REAC	RHO GTPases Activate Formins	REAC:R-MMU-5663220	6.03322e-07
GO:CC	cytoplasmic side of membrane	GO:0098562	6.05769e-07
GO:CC	axon terminus	GO:0043679	6.12285e-07
GO:CC	sarcolemma	GO:0042383	6.12285e-07
TF	Factor: Tbx5; motif: SNAGGTGTGRNGGSS; match class: 1	TF:M07475_1	6.19179e-07
GO:MF	Rho GTPase binding	GO:0017048	6.23061e-07
GO:BP	regulation of cell size	GO:0008361	6.30905e-07
TF	Factor: E2F; motif: TTTSGCGSG; match class: 1	TF:M00939_1	6.39182e-07
GO:BP	regulation of lymphocyte differentiation	GO:0045619	6.42349e-07
GO:BP	positive regulation of cytokine biosynthetic process	GO:0042108	6.43087e-07
GO:BP	actin filament polymerization	GO:0030041	6.51219e-07
GO:MF	cation transmembrane transporter activity	GO:0008324	6.76839e-07
KEGG	Cholinergic synapse	KEGG:04725	6.98567e-07
GO:BP	organonitrogen compound catabolic process	GO:1901565	7.06411e-07
GO:BP	regulation of cytokine production involved in immune response	GO:0002718	7.06853e-07
GO:BP	regulation of interleukin-1 production	GO:0032652	7.18053e-07
GO:BP	positive regulation of cell cycle	GO:0045787	7.28245e-07
GO:BP	regulation of production of molecular mediator of immune response	GO:0002700	7.44476e-07
GO:BP	response to acid chemical	GO:0001101	7.47994e-07
REAC	Adaptive Immune System	REAC:R-MMU-1280218	7.57885e-07
GO:MF	transmembrane transporter activity	GO:0022857	7.71579e-07
GO:BP	leukocyte mediated cytotoxicity	GO:0001909	8.04843e-07
REAC	Activation of the mRNA upon binding of the cap-binding complex and eIFs, and subsequent binding to 43S	REAC:R-MMU-72662	8.52147e-07
GO:BP	microtubule-based process	GO:0007017	8.53208e-07
GO:BP	positive regulation of leukocyte mediated immunity	GO:0002705	8.58712e-07
GO:BP	regulation of proteolysis	GO:0030162	8.70784e-07
GO:BP	regulation of actin filament polymerization	GO:0030833	8.73488e-07
GO:BP	positive regulation of DNA-binding transcription factor activity	GO:0051091	8.77426e-07
GO:BP	maintenance of synapse structure	GO:0099558	8.95477e-07
GO:BP	regulation of protein complex disassembly	GO:0043244	8.97452e-07
GO:MF	inorganic molecular entity transmembrane transporter activity	GO:0015318	9.24565e-07
REAC	Formation of the ternary complex, and subsequently, the 43S complex	REAC:R-MMU-72695	9.78994e-07
GO:BP	regulation of synaptic vesicle exocytosis	GO:2000300	1.00756e-06
GO:BP	negative regulation of neuron death	GO:1901215	1.07823e-06
GO:BP	regulation of intracellular transport	GO:0032386	1.10016e-06
GO:BP	regulation of cysteine-type endopeptidase activity	GO:2000116	1.11878e-06
GO:BP	regulation of endothelial cell proliferation	GO:0001936	1.13082e-06
TF	Factor: GLI; motif: NGACCMCCCAN; match class: 1	TF:M07290_1	1.18116e-06
GO:BP	gliogenesis	GO:0042063	1.19982e-06
GO:BP	negative regulation of cell cycle	GO:0045786	1.20833e-06
GO:BP	CD4-positive, alpha-beta T cell activation	GO:0035710	1.21737e-06
GO:BP	negative regulation of neuron projection development	GO:0010977	1.23448e-06
GO:BP	receptor internalization	GO:0031623	1.26186e-06
GO:BP	positive regulation of mononuclear cell proliferation	GO:0032946	1.27478e-06
GO:BP	positive regulation of cytoskeleton organization	GO:0051495	1.28256e-06
GO:BP	peptidyl-serine phosphorylation	GO:0018105	1.28432e-06
GO:CC	supramolecular fiber	GO:0099512	1.30507e-06
GO:BP	regulation of cytosolic calcium ion concentration	GO:0051480	1.32545e-06
TF	Factor: IRF-9; motif: NNRAAWCGAAACTNA	TF:M02771	1.34376e-06
TF	Factor: IRF-9; motif: NNRAAWCGAAACTNA; match class: 0	TF:M02771_0	1.34376e-06
TF	Factor: SP4; motif: NNWAGGCGTGNCNNN; match class: 0	TF:M02914_0	1.34445e-06
TF	Factor: SP4; motif: NNWAGGCGTGNCNNN	TF:M02914	1.34445e-06
KEGG	Human papillomavirus infection	KEGG:05165	1.35729e-06
GO:CC	polysomal ribosome	GO:0042788	1.36356e-06
GO:BP	positive regulation of cell-substrate adhesion	GO:0010811	1.37306e-06
TF	Factor: GABP; motif: VCCGGAAGNGCR	TF:M00341	1.3764e-06
TF	Factor: GABP; motif: VCCGGAAGNGCR; match class: 0	TF:M00341_0	1.3764e-06
GO:BP	regulation of lymphocyte activation	GO:0051249	1.41219e-06
GO:BP	positive regulation of interleukin-6 production	GO:0032755	1.41379e-06
KEGG	Measles	KEGG:05162	1.42637e-06
GO:BP	regulation of myeloid leukocyte mediated immunity	GO:0002886	1.43827e-06
GO:CC	host cell part	GO:0033643	1.48017e-06
GO:BP	intracellular protein transport	GO:0006886	1.49284e-06
GO:BP	granulocyte migration	GO:0097530	1.51481e-06
GO:CC	presynaptic active zone	GO:0048786	1.51686e-06
GO:CC	host intracellular part	GO:0033646	1.53889e-06
GO:CC	host intracellular region	GO:0043656	1.53889e-06
TF	Factor: USF; motif: GYCACGTGNC	TF:M00187	1.57442e-06
TF	Factor: USF; motif: GYCACGTGNC; match class: 0	TF:M00187_0	1.57442e-06
GO:BP	cortical actin cytoskeleton organization	GO:0030866	1.59286e-06
GO:BP	regulation of interferon-gamma production	GO:0032649	1.62e-06
GO:BP	cell cycle phase transition	GO:0044770	1.64041e-06
GO:BP	regulation of protein modification by small protein conjugation or removal	GO:1903320	1.64212e-06
GO:BP	negative regulation of defense response	GO:0031348	1.64212e-06
KEGG	Dopaminergic synapse	KEGG:04728	1.65379e-06
TF	Factor: Zic1; motif: KGGGTGGTC; match class: 1	TF:M00448_1	1.68365e-06
GO:BP	signal transduction	GO:0007165	1.72435e-06
GO:BP	cell killing	GO:0001906	1.72667e-06
GO:MF	ion transmembrane transporter activity	GO:0015075	1.81594e-06
GO:BP	nitric oxide metabolic process	GO:0046209	1.90332e-06
GO:BP	regulation of glutamate receptor signaling pathway	GO:1900449	1.90342e-06
REAC	Translation initiation complex formation	REAC:R-MMU-72649	1.94506e-06
GO:MF	metal ion transmembrane transporter activity	GO:0046873	2.00669e-06
GO:BP	regulation of protein depolymerization	GO:1901879	2.02091e-06
GO:BP	negative regulation of establishment of protein localization	GO:1904950	2.03361e-06
TF	Factor: Egr-2; motif: NNNMCRCCCACRCNN	TF:M07086	2.05644e-06
TF	Factor: Egr-2; motif: NNNMCRCCCACRCNN; match class: 0	TF:M07086_0	2.05644e-06
GO:BP	negative regulation of regulated secretory pathway	GO:1903306	2.06293e-06
GO:BP	developmental growth involved in morphogenesis	GO:0060560	2.12251e-06
GO:BP	positive regulation of interleukin-1 production	GO:0032732	2.14645e-06
GO:CC	midbody	GO:0030496	2.15495e-06
GO:CC	plasma membrane receptor complex	GO:0098802	2.18135e-06
GO:BP	process utilizing autophagic mechanism	GO:0061919	2.31207e-06
GO:BP	autophagy	GO:0006914	2.31207e-06
TF	Factor: Atf-1; motif: RTGACGTA; match class: 1	TF:M07980_1	2.33665e-06
GO:BP	neuron projection extension	GO:1990138	2.33812e-06
KEGG	Cell adhesion molecules (CAMs)	KEGG:04514	2.34257e-06
KEGG	Hepatitis B	KEGG:05161	2.34257e-06
GO:BP	positive regulation of endopeptidase activity	GO:0010950	2.42926e-06
TF	Factor: CREB1; motif: NNNNACGTCANN	TF:M03544	2.45421e-06
TF	Factor: CREB1; motif: NNNNACGTCANN; match class: 0	TF:M03544_0	2.45421e-06
GO:BP	contractile actin filament bundle assembly	GO:0030038	2.57717e-06
GO:BP	stress fiber assembly	GO:0043149	2.57717e-06
GO:MF	kinesin binding	GO:0019894	2.7111e-06
TF	Factor: ctcf; motif: CCNCNAGRKGGCRSTN; match class: 1	TF:M07249_1	2.71885e-06
TF	Factor: CP2; motif: GCHCDAMCCAG; match class: 0	TF:M00072_0	2.75194e-06
TF	Factor: CP2; motif: GCHCDAMCCAG	TF:M00072	2.75194e-06
REAC	Protein-protein interactions at synapses	REAC:R-MMU-6794362	2.80255e-06
GO:BP	intrinsic apoptotic signaling pathway	GO:0097193	2.86875e-06
TF	Factor: Ebox; motif: NCACSTGNCN; match class: 0	TF:M01034_0	2.92374e-06
TF	Factor: Ebox; motif: NCACSTGNCN	TF:M01034	2.92374e-06
GO:BP	positive regulation of adaptive immune response	GO:0002821	2.96961e-06
GO:BP	positive regulation of leukocyte proliferation	GO:0070665	2.96961e-06
GO:BP	regulation of autophagy	GO:0010506	3.01355e-06
GO:BP	leukocyte degranulation	GO:0043299	3.04725e-06
TF	Factor: MTF-1; motif: TGCGCAC	TF:M01243	3.11272e-06
TF	Factor: MTF-1; motif: TGCGCAC; match class: 0	TF:M01243_0	3.11272e-06
GO:CC	spindle	GO:0005819	3.24294e-06
KEGG	PI3K-Akt signaling pathway	KEGG:04151	3.32771e-06
GO:BP	positive regulation of apoptotic signaling pathway	GO:2001235	3.34219e-06
GO:BP	cellular response to antibiotic	GO:0071236	3.37885e-06
GO:BP	learning	GO:0007612	3.37885e-06
GO:BP	negative regulation of cell cycle process	GO:0010948	3.40346e-06
KEGG	B cell receptor signaling pathway	KEGG:04662	3.50826e-06
GO:BP	positive regulation of axonogenesis	GO:0050772	3.62232e-06
GO:CC	host cell	GO:0043657	3.75509e-06
GO:CC	host cellular component	GO:0018995	3.75509e-06
GO:BP	reactive nitrogen species metabolic process	GO:2001057	3.95153e-06
GO:BP	interleukin-8 production	GO:0032637	4.0002e-06
GO:MF	protein C-terminus binding	GO:0008022	4.03005e-06
GO:BP	integrin-mediated signaling pathway	GO:0007229	4.05783e-06
GO:MF	transporter activity	GO:0005215	4.21238e-06
TF	Factor: E2F-2; motif: NNNANGGCGCGCNNN; match class: 1	TF:M02742_1	4.27037e-06
GO:CC	basolateral plasma membrane	GO:0016323	4.28581e-06
TF	Factor: P73; motif: GNNNRRRCNTGCMNNTSASN; match class: 1	TF:M03558_1	4.43886e-06
GO:BP	response to calcium ion	GO:0051592	4.60965e-06
GO:BP	positive regulation of growth	GO:0045927	4.63709e-06
GO:CC	chromosome, centromeric region	GO:0000775	4.63965e-06
GO:BP	negative regulation of protein kinase activity	GO:0006469	4.6589e-06
GO:MF	carbohydrate binding	GO:0030246	4.76332e-06
GO:CC	clathrin-coated vesicle	GO:0030136	4.80066e-06
TF	Factor: slug; motif: KCACCTGN	TF:M03565	4.80545e-06
TF	Factor: slug; motif: KCACCTGN; match class: 0	TF:M03565_0	4.80545e-06
GO:BP	regulation of mitotic cell cycle phase transition	GO:1901990	4.81287e-06
GO:BP	lipid metabolic process	GO:0006629	4.93385e-06
GO:BP	lymphocyte migration	GO:0072676	4.93536e-06
KEGG	Toll-like receptor signaling pathway	KEGG:04620	5.03182e-06
GO:BP	substrate adhesion-dependent cell spreading	GO:0034446	5.09164e-06
GO:BP	negative regulation of leukocyte mediated immunity	GO:0002704	5.14017e-06
TF	Factor: AP-2gamma; motif: NNNNWGCCYNCRGSCN	TF:M07349	5.22503e-06
TF	Factor: AP-2gamma; motif: NNNNWGCCYNCRGSCN; match class: 0	TF:M07349_0	5.22503e-06
GO:BP	peptidyl-serine modification	GO:0018209	5.27953e-06
GO:CC	extrinsic component of plasma membrane	GO:0019897	5.28553e-06
TF	Factor: DEC1; motif: NCNCACRTGNSC	TF:M08870	5.31012e-06
TF	Factor: DEC1; motif: NCNCACRTGNSC; match class: 0	TF:M08870_0	5.31012e-06
GO:BP	antigen processing and presentation of exogenous peptide antigen	GO:0002478	5.35856e-06
REAC	Extracellular matrix organization	REAC:R-MMU-1474244	5.39039e-06
GO:BP	positive regulation of lymphocyte proliferation	GO:0050671	5.42492e-06
KEGG	Human immunodeficiency virus 1 infection	KEGG:05170	5.45432e-06
GO:CC	exocytic vesicle membrane	GO:0099501	5.49703e-06
GO:CC	synaptic vesicle membrane	GO:0030672	5.49703e-06
GO:CC	endocytic vesicle membrane	GO:0030666	5.72647e-06
GO:BP	leukocyte apoptotic process	GO:0071887	5.78884e-06
GO:BP	alpha-beta T cell differentiation	GO:0046632	6.32558e-06
REAC	Signaling by Receptor Tyrosine Kinases	REAC:R-MMU-9006934	6.39492e-06
GO:BP	regulation of interleukin-1 beta production	GO:0032651	6.57341e-06
GO:BP	positive regulation of biosynthetic process	GO:0009891	6.66005e-06
GO:BP	animal organ morphogenesis	GO:0009887	6.77417e-06
GO:CC	symbiont-containing vacuole	GO:0020003	6.80028e-06
GO:BP	positive regulation of interleukin-1 beta production	GO:0032731	6.82377e-06
GO:BP	neuron projection organization	GO:0106027	7.15747e-06
GO:BP	granulocyte chemotaxis	GO:0071621	7.29096e-06
GO:BP	Rho protein signal transduction	GO:0007266	7.44682e-06
GO:BP	regulation of interleukin-2 production	GO:0032663	7.59203e-06
GO:BP	neurotransmitter receptor transport	GO:0099637	7.59203e-06
TF	Factor: Kid3; motif: CCACN	TF:M01160	7.75042e-06
TF	Factor: Kid3; motif: CCACN; match class: 0	TF:M01160_0	7.75042e-06
TF	Factor: E2F-1; motif: TTTSGCGCGMNR; match class: 1	TF:M00516_1	7.83489e-06
GO:BP	regulation of developmental growth	GO:0048638	7.88061e-06
GO:BP	regulation of DNA-binding transcription factor activity	GO:0051090	7.88061e-06
GO:BP	developmental cell growth	GO:0048588	7.95748e-06
GO:BP	positive regulation of adaptive immune response based on somatic recombination of immune receptors built from immunoglobulin superfamily domains	GO:0002824	8.14685e-06
GO:BP	negative regulation of kinase activity	GO:0033673	8.24575e-06
GO:MF	protein heterodimerization activity	GO:0046982	8.53325e-06
GO:BP	positive regulation of cysteine-type endopeptidase activity	GO:2001056	8.56469e-06
TF	Factor: ATF-1; motif: NNNTGACGTNNN	TF:M07034	8.61166e-06
TF	Factor: ATF-1; motif: NNNTGACGTNNN; match class: 0	TF:M07034_0	8.61166e-06
GO:BP	actin cytoskeleton reorganization	GO:0031532	8.89813e-06
GO:BP	regulation of protein localization to synapse	GO:1902473	8.95035e-06
TF	Factor: NFKAPPAB; motif: NNGGGANTTCCCN; match class: 0	TF:M08891_0	8.981e-06
TF	Factor: NFKAPPAB; motif: NNGGGANTTCCCN	TF:M08891	8.981e-06
KEGG	Fc gamma R-mediated phagocytosis	KEGG:04666	9.0585e-06
REAC	Ribosomal scanning and start codon recognition	REAC:R-MMU-72702	9.07472e-06
GO:BP	calcium ion transmembrane transport	GO:0070588	9.23788e-06
GO:BP	negative regulation of protein transport	GO:0051224	9.32982e-06
TF	Factor: GATA-1; motif: SNNGATNNNN; match class: 1	TF:M00075_1	9.47379e-06
GO:MF	transferase activity	GO:0016740	9.76737e-06
GO:BP	positive regulation of interferon-gamma production	GO:0032729	9.81757e-06
GO:BP	antigen processing and presentation of exogenous antigen	GO:0019884	1.00665e-05
TF	Factor: HIF1; motif: NGTACGTGCNGB	TF:M00466	1.02475e-05
TF	Factor: HIF1; motif: NGTACGTGCNGB; match class: 0	TF:M00466_0	1.02475e-05
GO:CC	plasma membrane raft	GO:0044853	1.03891e-05
GO:BP	T cell migration	GO:0072678	1.04921e-05
GO:BP	interleukin-2 production	GO:0032623	1.04921e-05
GO:BP	regulation of interleukin-8 production	GO:0032677	1.04921e-05
GO:BP	cellular response to metal ion	GO:0071248	1.05126e-05
GO:BP	negative regulation of small GTPase mediated signal transduction	GO:0051058	1.06852e-05
GO:BP	positive regulation of receptor-mediated endocytosis	GO:0048260	1.06852e-05
TF	Factor: EGR3; motif: NCMCRCCCACTNMN; match class: 1	TF:M08877_1	1.07559e-05
GO:BP	cellular response to mechanical stimulus	GO:0071260	1.07886e-05
GO:BP	negative regulation of immune effector process	GO:0002698	1.10543e-05
HP	Abnormality of the lymph nodes	HP:0002733	1.11589e-05
GO:MF	phosphatidylinositol phosphate binding	GO:1901981	1.11818e-05
GO:BP	macrophage activation	GO:0042116	1.12877e-05
GO:CC	extracellular membrane-bounded organelle	GO:0065010	1.13405e-05
GO:BP	endothelial cell migration	GO:0043542	1.14863e-05
REAC	Integrin cell surface interactions	REAC:R-MMU-216083	1.15383e-05
GO:CC	polymeric cytoskeletal fiber	GO:0099513	1.15531e-05
TF	Factor: SMAD4; motif: GKSRKKCAGMCANCY; match class: 1	TF:M00733_1	1.24218e-05
GO:CC	neuromuscular junction	GO:0031594	1.24651e-05
KEGG	Relaxin signaling pathway	KEGG:04926	1.25177e-05
TF	Factor: ZFP187; motif: NNGMCCTNGTCCNYNN; match class: 0	TF:M02934_0	1.26757e-05
TF	Factor: ZFP187; motif: NNGMCCTNGTCCNYNN	TF:M02934	1.26757e-05
GO:BP	biosynthetic process	GO:0009058	1.27535e-05
TF	Factor: AhR:Arnt; motif: GRGKATYGCGTGMCWNSCC; match class: 1	TF:M00237_1	1.31716e-05
GO:CC	phagocytic vesicle membrane	GO:0030670	1.35726e-05
GO:BP	cytosolic calcium ion transport	GO:0060401	1.36215e-05
GO:BP	neutrophil migration	GO:1990266	1.36963e-05
GO:BP	alpha-beta T cell proliferation	GO:0046633	1.41591e-05
GO:BP	glial cell migration	GO:0008347	1.44361e-05
REAC	rRNA processing in the nucleus and cytosol	REAC:R-MMU-8868773	1.46341e-05
REAC	Major pathway of rRNA processing in the nucleolus and cytosol	REAC:R-MMU-6791226	1.46341e-05
REAC	rRNA processing	REAC:R-MMU-72312	1.46341e-05
GO:CC	extracellular matrix component	GO:0044420	1.47403e-05
GO:CC	transport vesicle membrane	GO:0030658	1.48965e-05
GO:BP	regulation of mast cell activation	GO:0033003	1.54785e-05
GO:MF	kinase regulator activity	GO:0019207	1.56428e-05
GO:BP	regulation of protein localization to cell periphery	GO:1904375	1.59599e-05
GO:MF	cytokine binding	GO:0019955	1.60461e-05
MIRNA	mmu-miR-223-3p	MIRNA:mmu-miR-223-3p	1.60661e-05
GO:BP	cell junction assembly	GO:0034329	1.62772e-05
GO:BP	response to interleukin-1	GO:0070555	1.6372e-05
GO:BP	positive regulation of epithelial cell migration	GO:0010634	1.72273e-05
GO:BP	response to mechanical stimulus	GO:0009612	1.73796e-05
TF	Factor: HES-1; motif: NNCKYGTGNNN; match class: 1	TF:M07042_1	1.75701e-05
GO:BP	regulation of microtubule-based process	GO:0032886	1.77657e-05
GO:BP	positive regulation of peptidyl-tyrosine phosphorylation	GO:0050731	1.80779e-05
REAC	Collagen biosynthesis and modifying enzymes	REAC:R-MMU-1650814	1.81196e-05
WP	Focal Adhesion	WP:WP85	1.85218e-05
WP	Chemokine signaling pathway	WP:WP2292	1.85218e-05
GO:BP	dendritic spine development	GO:0060996	1.92284e-05
GO:BP	positive regulation of cell cycle process	GO:0090068	1.95131e-05
GO:BP	protein homooligomerization	GO:0051260	1.96401e-05
TF	Factor: E2F; motif: NCSCGCSAAAN; match class: 1	TF:M00919_1	1.96781e-05
GO:CC	organelle envelope	GO:0031967	1.97525e-05
GO:MF	ubiquitin-like protein ligase binding	GO:0044389	2.00124e-05
KEGG	Endocytosis	KEGG:04144	2.03851e-05
GO:BP	maintenance of postsynaptic specialization structure	GO:0098880	2.04448e-05
GO:BP	regulation of actin filament bundle assembly	GO:0032231	2.10087e-05
GO:BP	nitric oxide biosynthetic process	GO:0006809	2.10504e-05
GO:CC	kinetochore	GO:0000776	2.14619e-05
TF	Factor: CP2/LBP-1c/LSF; motif: GCTGGNTNGNNCYNG; match class: 1	TF:M00947_1	2.15199e-05
GO:MF	protein serine/threonine kinase activity	GO:0004674	2.17339e-05
GO:CC	envelope	GO:0031975	2.1812e-05
KEGG	Oxytocin signaling pathway	KEGG:04921	2.23125e-05
WP	Microglia Pathogen Phagocytosis Pathway	WP:WP3626	2.23589e-05
GO:BP	response to alcohol	GO:0097305	2.24753e-05
GO:BP	positive regulation of cellular biosynthetic process	GO:0031328	2.26712e-05
TF	Factor: E47; motif: RCAGGTGY; match class: 0	TF:M07477_0	2.27837e-05
TF	Factor: E47; motif: RCAGGTGY	TF:M07477	2.27837e-05
GO:BP	tissue morphogenesis	GO:0048729	2.28102e-05
GO:BP	regulation of protein catabolic process	GO:0042176	2.33175e-05
KEGG	Amoebiasis	KEGG:05146	2.37256e-05
REAC	Assembly of collagen fibrils and other multimeric structures	REAC:R-MMU-2022090	2.39883e-05
GO:BP	mast cell mediated immunity	GO:0002448	2.44669e-05
GO:CC	ruffle membrane	GO:0032587	2.44905e-05
GO:BP	regulation of mitotic cell cycle	GO:0007346	2.46051e-05
GO:BP	regulation of chemotaxis	GO:0050920	2.46724e-05
GO:BP	CD4-positive, alpha-beta T cell differentiation	GO:0043367	2.52927e-05
GO:BP	negative regulation of cell differentiation	GO:0045596	2.55136e-05
GO:BP	negative regulation of T cell activation	GO:0050868	2.56371e-05
KEGG	Salivary secretion	KEGG:04970	2.57873e-05
GO:MF	gated channel activity	GO:0022836	2.58327e-05
KEGG	Regulation of actin cytoskeleton	KEGG:04810	2.59347e-05
WP	Spinal Cord Injury	WP:WP2432	2.64138e-05
GO:CC	condensed chromosome, centromeric region	GO:0000779	2.64831e-05
TF	Factor: P50:P50; motif: NRGGGAMTNCCCN	TF:M01223	2.65497e-05
TF	Factor: P50:P50; motif: NRGGGAMTNCCCN; match class: 0	TF:M01223_0	2.65497e-05
GO:BP	negative regulation of Ras protein signal transduction	GO:0046580	2.68198e-05
GO:BP	muscle structure development	GO:0061061	2.6835e-05
GO:MF	calcium-dependent protein binding	GO:0048306	2.68853e-05
GO:BP	NIK/NF-kappaB signaling	GO:0038061	2.69956e-05
GO:BP	positive regulation of catabolic process	GO:0009896	2.73824e-05
WP	Calcium Regulation in the Cardiac Cell	WP:WP553	2.90602e-05
GO:CC	cation channel complex	GO:0034703	2.91114e-05
TF	Factor: TIEG1; motif: GGSGGKGNNN; match class: 1	TF:M08905_1	2.94166e-05
GO:CC	perikaryon	GO:0043204	2.95375e-05
GO:BP	cellular amide metabolic process	GO:0043603	2.98819e-05
TF	Factor: TCFAP2C; motif: NNGCCCNAGGGCWN; match class: 1	TF:M02925_1	2.99712e-05
GO:BP	cellular response to acid chemical	GO:0071229	3.03287e-05
GO:MF	extracellular matrix structural constituent	GO:0005201	3.06338e-05
GO:BP	interspecies interaction between organisms	GO:0044419	3.09623e-05
GO:BP	epithelial tube morphogenesis	GO:0060562	3.14262e-05
HP	Lymphadenopathy	HP:0002716	3.16389e-05
GO:BP	leukocyte homeostasis	GO:0001776	3.18278e-05
GO:BP	positive regulation of lymphocyte differentiation	GO:0045621	3.18278e-05
GO:BP	regulation of smooth muscle cell proliferation	GO:0048660	3.2068e-05
REAC	Resolution of Sister Chromatid Cohesion	REAC:R-MMU-2500257	3.22549e-05
GO:BP	second-messenger-mediated signaling	GO:0019932	3.27133e-05
TF	Factor: Irf-4; motif: NNNANCGAAACYNNA; match class: 0	TF:M02768_0	3.27141e-05
TF	Factor: Irf-4; motif: NNNANCGAAACYNNA	TF:M02768	3.27141e-05
GO:BP	positive regulation of cellular catabolic process	GO:0031331	3.31214e-05
REAC	Amplification of signal from the kinetochores	REAC:R-MMU-141424	3.38372e-05
REAC	Amplification of signal from unattached kinetochores via a MAD2 inhibitory signal	REAC:R-MMU-141444	3.38372e-05
GO:BP	carbohydrate derivative metabolic process	GO:1901135	3.42143e-05
GO:BP	skeletal system development	GO:0001501	3.44133e-05
TF	Factor: ERG; motif: ACCGGAART	TF:M01752	3.48498e-05
TF	Factor: ERG; motif: ACCGGAART; match class: 0	TF:M01752_0	3.48498e-05
GO:BP	immune response-regulating signaling pathway	GO:0002764	3.52677e-05
REAC	Toll-like Receptor Cascades	REAC:R-MMU-168898	3.59549e-05
GO:BP	presynaptic endocytosis	GO:0140238	3.59994e-05
GO:BP	synaptic vesicle endocytosis	GO:0048488	3.59994e-05
GO:BP	regulation of dendrite morphogenesis	GO:0048814	3.60184e-05
GO:BP	regulation of leukocyte mediated cytotoxicity	GO:0001910	3.82798e-05
GO:BP	cellular lipid metabolic process	GO:0044255	4.00526e-05
GO:CC	immunological synapse	GO:0001772	4.03296e-05
GO:BP	regulation of cell killing	GO:0031341	4.11741e-05
GO:BP	smooth muscle cell proliferation	GO:0048659	4.25807e-05
GO:BP	regulation of phagocytosis	GO:0050764	4.47677e-05
GO:BP	regulation of neurotransmitter secretion	GO:0046928	4.55656e-05
KEGG	MicroRNAs in cancer	KEGG:05206	4.64803e-05
TF	Factor: AP-4; motif: RNCAGCTGC; match class: 1	TF:M00927_1	4.82461e-05
GO:BP	protein catabolic process	GO:0030163	4.82848e-05
GO:BP	positive regulation of T cell differentiation	GO:0045582	4.90913e-05
REAC	RHO GTPase Effectors	REAC:R-MMU-195258	4.93743e-05
GO:BP	synaptic vesicle recycling	GO:0036465	4.95775e-05
GO:BP	negative regulation of innate immune response	GO:0045824	4.96924e-05
GO:BP	lipid modification	GO:0030258	5.02365e-05
GO:BP	cellular response to extracellular stimulus	GO:0031668	5.05665e-05
GO:BP	positive regulation of axon extension	GO:0045773	5.09556e-05
GO:BP	collagen fibril organization	GO:0030199	5.09556e-05
GO:BP	immune response-activating signal transduction	GO:0002757	5.20898e-05
GO:BP	regulation of microtubule cytoskeleton organization	GO:0070507	5.41284e-05
GO:BP	membrane organization	GO:0061024	5.5212e-05
TF	Factor: MafB; motif: GNTGAC	TF:M01227	5.66107e-05
TF	Factor: MafB; motif: GNTGAC; match class: 0	TF:M01227_0	5.66107e-05
GO:CC	host cell cytoplasm part	GO:0033655	5.77068e-05
GO:CC	host cell cytoplasm	GO:0030430	5.77068e-05
GO:MF	growth factor binding	GO:0019838	5.84558e-05
GO:BP	regulation of cysteine-type endopeptidase activity involved in apoptotic process	GO:0043281	5.88996e-05
GO:BP	viral process	GO:0016032	5.96122e-05
GO:BP	regulation of cellular response to growth factor stimulus	GO:0090287	5.96207e-05
GO:BP	cellular protein-containing complex assembly	GO:0034622	6.03912e-05
CORUM	Parvulin-associated pre-rRNP complex	CORUM:3047	6.13774e-05
GO:BP	negative regulation of protein serine/threonine kinase activity	GO:0071901	6.25422e-05
GO:BP	macromolecule catabolic process	GO:0009057	6.26631e-05
GO:BP	response to reactive oxygen species	GO:0000302	6.39081e-05
GO:BP	monovalent inorganic cation transport	GO:0015672	6.43626e-05
GO:BP	positive regulation of interleukin-8 production	GO:0032757	6.56118e-05
GO:BP	mast cell degranulation	GO:0043303	6.56118e-05
GO:BP	small molecule metabolic process	GO:0044281	6.6444e-05
TF	Factor: E2F; motif: NNTTTCGCGCN; match class: 1	TF:M08875_1	6.66889e-05
TF	Factor: ATF-1; motif: CYYTGACGTCA; match class: 0	TF:M00691_0	6.83656e-05
TF	Factor: ATF-1; motif: CYYTGACGTCA	TF:M00691	6.83656e-05
GO:BP	forebrain development	GO:0030900	6.84278e-05
GO:BP	positive regulation of cytosolic calcium ion concentration	GO:0007204	6.84732e-05
GO:MF	extracellular matrix binding	GO:0050840	6.86994e-05
GO:BP	cytoskeleton-dependent cytokinesis	GO:0061640	6.91053e-05
GO:BP	type 2 immune response	GO:0042092	7.29383e-05
GO:BP	regulation of neurotransmitter transport	GO:0051588	7.46243e-05
GO:BP	regulation of G1/S transition of mitotic cell cycle	GO:2000045	7.47161e-05
KEGG	Leukocyte transendothelial migration	KEGG:04670	7.49784e-05
GO:BP	regulation of cell growth	GO:0001558	7.54588e-05
TF	Factor: HIF-1alpha; motif: NCACGT; match class: 0	TF:M02012_0	7.62095e-05
TF	Factor: HIF-1alpha; motif: NCACGT	TF:M02012	7.62095e-05
REAC	Non-integrin membrane-ECM interactions	REAC:R-MMU-3000171	7.64752e-05
GO:BP	G1/S transition of mitotic cell cycle	GO:0000082	7.88291e-05
TF	Factor: AhR; motif: NNNKNGCGTGNSNNNNN; match class: 0	TF:M07347_0	7.96401e-05
TF	Factor: AhR; motif: NNNKNGCGTGNSNNNNN	TF:M07347	7.96401e-05
KEGG	Yersinia infection	KEGG:05135	8.04549e-05
GO:MF	growth factor receptor binding	GO:0070851	8.05981e-05
TF	Factor: HIC1; motif: NSNNNNTGCCCSSNN; match class: 1	TF:M01072_1	8.09333e-05
GO:BP	organic substance biosynthetic process	GO:1901576	8.13274e-05
TF	Factor: E2F-3; motif: YTCCCGCCCNCNSNN	TF:M07083	8.22314e-05
TF	Factor: E2F-3; motif: YTCCCGCCCNCNSNN; match class: 0	TF:M07083_0	8.22314e-05
GO:BP	positive regulation of T cell proliferation	GO:0042102	8.23683e-05
GO:BP	regulation of cell cycle phase transition	GO:1901987	8.33659e-05
GO:CC	actin filament bundle	GO:0032432	8.422e-05
GO:MF	Rac GTPase binding	GO:0048365	8.5088e-05
TF	Factor: CREB,; motif: NTGACGTNA; match class: 1	TF:M00981_1	8.53527e-05
GO:BP	endothelium development	GO:0003158	8.74127e-05
GO:BP	synapse maturation	GO:0060074	8.91818e-05
KEGG	Th1 and Th2 cell differentiation	KEGG:04658	9.01523e-05
GO:BP	regulation of T cell differentiation	GO:0045580	9.08476e-05
GO:BP	regulation of response to wounding	GO:1903034	9.29058e-05
GO:BP	positive regulation of cytokine production involved in immune response	GO:0002720	9.43268e-05
GO:BP	regulation of antigen receptor-mediated signaling pathway	GO:0050854	9.43268e-05
GO:BP	long-term synaptic potentiation	GO:0060291	9.44644e-05
GO:BP	regulation of body fluid levels	GO:0050878	9.6032e-05
GO:BP	response to axon injury	GO:0048678	9.72932e-05
TF	Factor: c-Myc; motif: CACGTGGC	TF:M03867	9.84569e-05
TF	Factor: c-Myc; motif: CACGTGGC; match class: 0	TF:M03867_0	9.84569e-05
GO:BP	neutrophil chemotaxis	GO:0030593	9.99169e-05
TF	Factor: c-ets-1; motif: ACCGGAWRYN; match class: 0	TF:M01986_0	0.000102088
TF	Factor: c-ets-1; motif: ACCGGAWRYN	TF:M01986	0.000102088
TF	Factor: HIF1; motif: GNNKACGTGCGGNN	TF:M00797	0.000102365
TF	Factor: HIF1; motif: GNNKACGTGCGGNN; match class: 0	TF:M00797_0	0.000102365
GO:BP	intrinsic apoptotic signaling pathway in response to DNA damage	GO:0008630	0.00010491
TF	Factor: CAC-binding; motif: GRGGSTGGG	TF:M00720	0.00010507
TF	Factor: CAC-binding; motif: GRGGSTGGG; match class: 0	TF:M00720_0	0.00010507
GO:BP	neuron migration	GO:0001764	0.000105461
GO:BP	adult behavior	GO:0030534	0.000105461
GO:CC	symbiont-containing vacuole membrane	GO:0020005	0.000105594
TF	Factor: AP-4; motif: WGARYCAGCTGYGGNCNK; match class: 0	TF:M00005_0	0.000106629
TF	Factor: AP-4; motif: WGARYCAGCTGYGGNCNK	TF:M00005	0.000106629
GO:BP	positive regulation of endothelial cell proliferation	GO:0001938	0.000106783
GO:BP	regulation of leukocyte apoptotic process	GO:2000106	0.000106783
GO:CC	endoplasmic reticulum lumen	GO:0005788	0.000109322
GO:BP	peptidyl-threonine phosphorylation	GO:0018107	0.000109411
GO:BP	cellular biosynthetic process	GO:0044249	0.000110403
GO:BP	endothelial cell development	GO:0001885	0.000111327
GO:CC	smooth endoplasmic reticulum	GO:0005790	0.000111519
GO:CC	actin-based cell projection	GO:0098858	0.000111703
TF	Factor: Egr-1; motif: WTGCGTGGGCGK; match class: 1	TF:M00243_1	0.000115572
GO:BP	regulation of T cell mediated immunity	GO:0002709	0.000115941
GO:BP	regulation of synapse assembly	GO:0051963	0.000116851
KEGG	NF-kappa B signaling pathway	KEGG:04064	0.000117313
GO:BP	proteolysis	GO:0006508	0.000118629
GO:BP	peptidyl-threonine modification	GO:0018210	0.000119771
GO:CC	cytoplasmic side of plasma membrane	GO:0009898	0.000120019
GO:CC	main axon	GO:0044304	0.000120796
GO:BP	regulation of myeloid leukocyte differentiation	GO:0002761	0.000124023
GO:BP	negative regulation of macromolecule metabolic process	GO:0010605	0.000124457
TF	Factor: DEC1; motif: CNCACRTGASC; match class: 0	TF:M03572_0	0.000124856
TF	Factor: DEC1; motif: CNCACRTGASC	TF:M03572	0.000124856
[truncated: 931 more rows]

## Sheet: SHAM_IL4.3WK
source	term_name	term_id	adjusted_p_value__SHAM_IL4.3WK
GO:BP	immune system process	GO:0002376	7.90995e-27
GO:BP	regulation of immune system process	GO:0002682	1.6971e-20
GO:BP	defense response	GO:0006952	5.59822e-20
GO:BP	response to external stimulus	GO:0009605	2.10223e-19
GO:BP	immune response	GO:0006955	1.60485e-18
GO:BP	defense response to other organism	GO:0098542	8.89223e-18
GO:BP	response to other organism	GO:0051707	2.52014e-17
GO:BP	response to external biotic stimulus	GO:0043207	2.83202e-17
GO:BP	response to biotic stimulus	GO:0009607	6.85466e-17
GO:BP	response to organic substance	GO:0010033	7.01081e-16
GO:BP	response to stress	GO:0006950	1.46755e-15
GO:BP	immune effector process	GO:0002252	1.54399e-15
GO:BP	positive regulation of immune system process	GO:0002684	1.73218e-15
GO:BP	response to cytokine	GO:0034097	3.64916e-15
GO:BP	cellular response to organic substance	GO:0071310	2.85275e-14
GO:BP	cellular response to cytokine stimulus	GO:0071345	3.37754e-14
GO:BP	innate immune response	GO:0045087	4.2742e-14
GO:BP	cellular response to chemical stimulus	GO:0070887	6.55214e-14
GO:BP	regulation of immune response	GO:0050776	4.78622e-13
GO:BP	cell activation	GO:0001775	9.08157e-13
GO:MF	protein binding	GO:0005515	1.21732e-12
GO:BP	regulation of cytokine production	GO:0001817	1.63404e-12
GO:CC	MHC protein complex	GO:0042611	2.2627e-12
GO:BP	cytokine production	GO:0001816	2.72703e-12
GO:BP	positive regulation of biological process	GO:0048518	3.3371e-12
GO:BP	regulation of response to stimulus	GO:0048583	1.68695e-11
GO:BP	adaptive immune response	GO:0002250	3.09466e-11
GO:BP	regulation of multicellular organismal process	GO:0051239	4.02369e-11
GO:BP	leukocyte activation	GO:0045321	5.1194e-11
GO:BP	response to stimulus	GO:0050896	1.29366e-10
KEGG	Antigen processing and presentation	KEGG:04612	2.68522e-10
GO:BP	multi-organism process	GO:0051704	3.43694e-10
GO:BP	response to lipid	GO:0033993	9.96187e-10
GO:BP	antigen processing and presentation	GO:0019882	1.23379e-09
KEGG	Leishmaniasis	KEGG:05140	3.64401e-09
GO:BP	positive regulation of response to stimulus	GO:0048584	3.77436e-09
GO:BP	cellular response to molecule of bacterial origin	GO:0071219	4.22926e-09
GO:BP	regulation of response to external stimulus	GO:0032101	4.23544e-09
GO:BP	cellular response to biotic stimulus	GO:0071216	4.27543e-09
GO:BP	regulation of localization	GO:0032879	8.76726e-09
GO:BP	positive regulation of immune response	GO:0050778	9.99637e-09
KEGG	Phagosome	KEGG:04145	1.10004e-08
GO:BP	regulation of transport	GO:0051049	1.64031e-08
GO:BP	leukocyte mediated immunity	GO:0002443	1.67776e-08
GO:BP	regulation of response to biotic stimulus	GO:0002831	4.02552e-08
GO:CC	cell surface	GO:0009986	4.13934e-08
GO:CC	side of membrane	GO:0098552	5.65825e-08
GO:BP	negative regulation of immune system process	GO:0002683	7.55361e-08
REAC	Immune System	REAC:R-MMU-168256	8.0459e-08
GO:BP	positive regulation of multicellular organismal process	GO:0051240	9.34331e-08
GO:CC	plasma membrane protein complex	GO:0098797	1.26746e-07
GO:CC	external side of plasma membrane	GO:0009897	1.44974e-07
GO:BP	cellular response to lipopolysaccharide	GO:0071222	1.50126e-07
GO:BP	regulation of response to stress	GO:0080134	2.22667e-07
GO:BP	response to bacterium	GO:0009617	2.94535e-07
GO:BP	biological regulation	GO:0065007	3.37497e-07
GO:BP	antigen processing and presentation of peptide antigen	GO:0048002	3.63331e-07
GO:BP	response to molecule of bacterial origin	GO:0002237	3.93325e-07
GO:BP	regulation of defense response	GO:0031347	5.09478e-07
WP	Microglia Pathogen Phagocytosis Pathway	WP:WP3626	5.28906e-07
GO:BP	response to chemical	GO:0042221	6.70346e-07
GO:BP	negative regulation of multicellular organismal process	GO:0051241	7.3739e-07
GO:BP	multicellular organism development	GO:0007275	7.70837e-07
GO:BP	response to lipopolysaccharide	GO:0032496	9.38068e-07
GO:BP	system development	GO:0048731	1.11193e-06
GO:BP	response to virus	GO:0009615	1.23282e-06
GO:BP	negative regulation of biological process	GO:0048519	1.23456e-06
GO:CC	MHC class I protein complex	GO:0042612	1.30537e-06
GO:MF	protein dimerization activity	GO:0046983	1.54053e-06
GO:BP	regulation of biological quality	GO:0065008	1.72077e-06
GO:BP	regulation of multi-organism process	GO:0043900	1.87744e-06
GO:CC	endoplasmic reticulum	GO:0005783	2.06707e-06
GO:BP	regulation of biological process	GO:0050789	2.13664e-06
KEGG	Type I diabetes mellitus	KEGG:04940	2.15478e-06
GO:BP	leukocyte proliferation	GO:0070661	2.38504e-06
GO:BP	negative regulation of cell activation	GO:0050866	2.523e-06
GO:MF	identical protein binding	GO:0042802	2.79467e-06
GO:BP	defense response to virus	GO:0051607	3.03483e-06
GO:BP	lymphocyte mediated immunity	GO:0002449	3.07944e-06
GO:BP	negative regulation of cellular process	GO:0048523	3.08745e-06
GO:CC	plasma membrane part	GO:0044459	3.24229e-06
GO:BP	cellular response to stimulus	GO:0051716	3.65717e-06
GO:BP	regulation of cell activation	GO:0050865	3.89559e-06
GO:BP	inflammatory response	GO:0006954	4.33264e-06
GO:BP	localization	GO:0051179	4.49384e-06
WP	TYROBP Causal Network	WP:WP3625	5.14799e-06
REAC	Innate Immune System	REAC:R-MMU-168249	5.17943e-06
GO:BP	cellular response to oxygen-containing compound	GO:1901701	5.57867e-06
GO:MF	protein heterodimerization activity	GO:0046982	7.02153e-06
GO:BP	regulation of tumor necrosis factor production	GO:0032680	7.0906e-06
KEGG	Allograft rejection	KEGG:05330	7.37726e-06
[truncated: 331 more rows]

## Sheet: IL4.3WK_PBS.3WK
source	term_name	term_id	adjusted_p_value__IL4.3WK_PBS.3WK
[truncated: 50 more rows]

[truncated: 8 more sheets: IL4.3WK_MSC.3WK, IL4.3WK_IL4.1WK, IL4.1WK_PBS.1WK, IL4.1WK_MSC.1WK, MSC.3WK_PBS.3WK, MSC.3WK_MSC.1WK, MSC.1WK_PBS.1WK, PBS.3WK_PBS.1WK]
