# Supplementary material for: Evaluation of M2-like macrophage enrichment after diffuse traumatic brain injury through transient interleukin-4 expression from engineered mesenchymal stromal cells
Source: J Neuroinflammation. 2020 Jun 20;17:197. doi: 10.1186/s12974-020-01860-y (PMC7306141; doi:10.1186/s12974-020-01860-y)
Supplement: Supplementary file 8 — Additional file 8: Table S3. Summarized raw data from gene set enrichment analysis (GSEA) [file 12974_2020_1860_MOESM8_ESM.xlsx]

## Sheet: INFLAMMATION
Q: Is inflammation present at both timepoints after injury?
CATEGORY	PATHWAY	SHAM_PBS.1WK	SHAM_MSC.1WK	SHAM_IL4.1WK	SHAM_PBS.3WK	SHAM_MSC.3WK	SHAM_IL4.3WK
INFLAMMATION	GO_ACUTE_INFLAMMATORY_RESPONSE_TO_ANTIGENIC_STIMULUS	1.68885	1.63637	1.46563		1.75533	1.53589
INFLAMMATION	GO_NEUROINFLAMMATORY_RESPONSE	1.79573	1.71995	1.45926	1.99419	2.10606	1.87338
INFLAMMATION	GO_POSITIVE_REGULATION_OF_ACUTE_INFLAMMATORY_RESPONSE	1.72323	1.58062	1.48312		1.82357	1.69442
INFLAMMATION	GO_REGULATION_OF_NEUROINFLAMMATORY_RESPONSE	1.69615	1.63225	1.46902	1.65521	1.80496	1.56896
INFLAMMATION	GO_NEGATIVE_REGULATION_OF_INFLAMMATORY_RESPONSE	1.62316	1.56729	1.36967		1.59262
INFLAMMATION	GO_CHRONIC_INFLAMMATORY_RESPONSE	1.48698	1.50237			1.76086	1.75459
INFLAMMATION	GO_POSITIVE_REGULATION_OF_NEUROINFLAMMATORY_RESPONSE	1.49996	1.57875		1.74413	1.7101	1.68744
INFLAMMATION	GO_LEUKOCYTE_ACTIVATION_INVOLVED_IN_INFLAMMATORY_RESPONSE	1.79083	1.81392	1.48216	1.88964	2.12689	1.97649
INFLAMMATION	GO_INFLAMMATORY_RESPONSE	1.9568	1.83892	1.48026	1.98375	2.29161	2.08064
INFLAMMATION	GO_POSITIVE_REGULATION_OF_CYTOKINE_PRODUCTION_INVOLVED_IN_INFLAMMATORY_RESPONSE						1.60141
INFLAMMATION	GO_NEGATIVE_REGULATION_OF_CYTOKINE_PRODUCTION_INVOLVED_IN_INFLAMMATORY_RESPONSE		1.57849	1.44706	1.56757
INFLAMMATION	GO_PRODUCTION_OF_MOLECULAR_MEDIATOR_INVOLVED_IN_INFLAMMATORY_RESPONSE	1.8277	1.77448	1.52754		1.76464	2.14506
INFLAMMATION	GO_INFLAMMATORY_RESPONSE_TO_ANTIGENIC_STIMULUS	1.64365	1.51376	1.43917		1.74496	1.54614
INFLAMMATION	GO_REGULATION_OF_INFLAMMATORY_RESPONSE	1.85398	1.75464	1.45462	1.59585	2.04176	1.84201
INFLAMMATION	GO_CYTOKINE_PRODUCTION_INVOLVED_IN_INFLAMMATORY_RESPONSE		1.64212	1.47002			1.75059
INFLAMMATION	GO_REGULATION_OF_ACUTE_INFLAMMATORY_RESPONSE_TO_ANTIGENIC_STIMULUS	1.63628	1.57042	1.46556		1.71501
INFLAMMATION	GO_ACUTE_INFLAMMATORY_RESPONSE	1.90501	1.76567	1.48541	1.57762	2.127	1.69122
INFLAMMATION	GO_REGULATION_OF_ACUTE_INFLAMMATORY_RESPONSE	1.71433	1.52309	1.47906		1.8927	1.63122
INFLAMMATION	GO_REGULATION_OF_INFLAMMATORY_RESPONSE_TO_ANTIGENIC_STIMULUS	1.62564		1.50309		1.66484	1.69426
INFLAMMATION	GO_POSITIVE_REGULATION_OF_INFLAMMATORY_RESPONSE	1.87999	1.74188	1.51149	1.67613	2.15056	2.05333
Q: Are cytokine pathways present at later timepoints?
CATEGORY	PATHWAY	IL4.3WK_PBS.3WK	IL4.3WK_MSC.3WK	MSC.3WK_PBS.3WK
INFLAMMATION	GO_POSITIVE_REGULATION_OF_RESPONSE_TO_CYTOKINE_STIMULUS			-1.70517
INFLAMMATION	GO_POSITIVE_REGULATION_OF_CYTOKINE_PRODUCTION_INVOLVED_IN_IMMUNE_RESPONSE			-1.63089
INFLAMMATION	GO_POSITIVE_REGULATION_OF_CYTOKINE_PRODUCTION			-1.99395
INFLAMMATION	GO_RESPONSE_TO_CYTOKINE			-1.97616
INFLAMMATION	GO_NEGATIVE_REGULATION_OF_CYTOKINE_BIOSYNTHETIC_PROCESS			-1.74824
INFLAMMATION	GO_NEGATIVE_REGULATION_OF_CYTOKINE_PRODUCTION_INVOLVED_IN_IMMUNE_RESPONSE			-1.59312
INFLAMMATION	GO_CYTOKINE_ACTIVITY			-1.75517
INFLAMMATION	GO_NEGATIVE_REGULATION_OF_TUMOR_NECROSIS_FACTOR_SUPERFAMILY_CYTOKINE_PRODUCTION		1.65518	-1.81156
INFLAMMATION	GO_CYTOKINE_RECEPTOR_ACTIVITY	-1.65739		-2.27413
INFLAMMATION	GO_CYTOKINE_RECEPTOR_BINDING			-1.70901
INFLAMMATION	GO_POSITIVE_REGULATION_OF_CYTOKINE_BIOSYNTHETIC_PROCESS			-2.1954
INFLAMMATION	GO_NEGATIVE_REGULATION_OF_CYTOKINE_PRODUCTION			-1.96911
INFLAMMATION	GO_CYTOKINE_SECRETION_INVOLVED_IN_IMMUNE_RESPONSE	1.95467	1.76748
INFLAMMATION	GO_CD4_POSITIVE_ALPHA_BETA_T_CELL_CYTOKINE_PRODUCTION			-1.60462
INFLAMMATION	GO_POSITIVE_REGULATION_OF_CYTOKINE_PRODUCTION_INVOLVED_IN_INFLAMMATORY_RESPONSE	-1.68654		-1.65072
INFLAMMATION	GO_REGULATION_OF_CYTOKINE_PRODUCTION_INVOLVED_IN_IMMUNE_RESPONSE			-1.66451
INFLAMMATION	GO_MYELOID_LEUKOCYTE_CYTOKINE_PRODUCTION		1.54062	-1.67269
INFLAMMATION	GO_POSITIVE_REGULATION_OF_T_CELL_CYTOKINE_PRODUCTION			-1.81787
INFLAMMATION	GO_NEGATIVE_REGULATION_OF_RESPONSE_TO_CYTOKINE_STIMULUS			-1.77696
INFLAMMATION	GO_MACROPHAGE_CYTOKINE_PRODUCTION		1.57636	-1.51946
INFLAMMATION	GO_NEGATIVE_REGULATION_OF_CYTOKINE_SECRETION			-1.43524
INFLAMMATION	GO_CYTOKINE_BINDING		1.50989	-2.1333
INFLAMMATION	GO_CYTOKINE_PRODUCTION			-2.07988
INFLAMMATION	GO_REGULATION_OF_T_CELL_CYTOKINE_PRODUCTION			-1.65852
INFLAMMATION	GO_CYTOKINE_SECRETION			-1.90096
INFLAMMATION	GO_POSITIVE_REGULATION_OF_TUMOR_NECROSIS_FACTOR_SUPERFAMILY_CYTOKINE_PRODUCTION			-1.95215
INFLAMMATION	GO_POSITIVE_REGULATION_OF_MYELOID_LEUKOCYTE_CYTOKINE_PRODUCTION_INVOLVED_IN_IMMUNE_RESPONSE		1.65994	-1.64889
INFLAMMATION	GO_POSITIVE_REGULATION_OF_CYTOKINE_SECRETION			-1.76635
INFLAMMATION	GO_CYTOKINE_PRODUCTION_INVOLVED_IN_INFLAMMATORY_RESPONSE			-1.51296
INFLAMMATION	GO_DENDRITIC_CELL_CYTOKINE_PRODUCTION			-1.72764
INFLAMMATION	GO_REGULATION_OF_RESPONSE_TO_CYTOKINE_STIMULUS			-2.0306
INFLAMMATION	GO_TUMOR_NECROSIS_FACTOR_SUPERFAMILY_CYTOKINE_PRODUCTION			-2.03346
INFLAMMATION	GO_CYTOKINE_METABOLIC_PROCESS		1.49528	-2.23746
INFLAMMATION	GO_CYTOKINE_PRODUCTION_INVOLVED_IN_IMMUNE_RESPONSE			-1.82297
INFLAMMATION	GO_CYTOKINE_MEDIATED_SIGNALING_PATHWAY			-2.16297
INFLAMMATION	GO_T_CELL_CYTOKINE_PRODUCTION			-1.83421
CATEGORY	PATHWAY	IL4.3WK_PBS.3WK	IL4.3WK_MSC.3WK	MSC.3WK_PBS.3WK
INFLAMMATION	GO_INTERLEUKIN_8_BIOSYNTHETIC_PROCESS	0	0	-1.64621
INFLAMMATION	GO_INTERLEUKIN_1_SECRETION	0	0	-1.42872
INFLAMMATION	GO_INTERLEUKIN_8_SECRETION	0	1.48996	0
INFLAMMATION	GO_NEGATIVE_REGULATION_OF_INTERLEUKIN_2_PRODUCTION	0	1.91471	-1.63569
INFLAMMATION	GO_INTERLEUKIN_8_PRODUCTION	0	1.49472	-1.50899
INFLAMMATION	GO_INTERLEUKIN_17_PRODUCTION	0	0	-1.55352
INFLAMMATION	GO_POSITIVE_REGULATION_OF_INTERLEUKIN_2_PRODUCTION	0	0	-1.82384
INFLAMMATION	GO_RESPONSE_TO_INTERLEUKIN_6	0	0	-1.7894
INFLAMMATION	GO_INTERLEUKIN_27_MEDIATED_SIGNALING_PATHWAY	0	0	-1.66171
INFLAMMATION	GO_INTERLEUKIN_7_MEDIATED_SIGNALING_PATHWAY	0	0	-1.94999
INFLAMMATION	GO_INTERLEUKIN_1_MEDIATED_SIGNALING_PATHWAY	0	0	1.76315
INFLAMMATION	GO_INTERLEUKIN_6_MEDIATED_SIGNALING_PATHWAY	0	0	-2.02732
INFLAMMATION	GO_RESPONSE_TO_INTERLEUKIN_2	0	1.55396	-2.10432
INFLAMMATION	GO_INTERLEUKIN_6_PRODUCTION	0	0	-1.78498
INFLAMMATION	GO_INTERLEUKIN_35_MEDIATED_SIGNALING_PATHWAY	0	0	-1.7602
INFLAMMATION	GO_INTERLEUKIN_12_PRODUCTION	0	0	-1.74106
INFLAMMATION	GO_INTERLEUKIN_4_PRODUCTION	0	0	-1.98514
INFLAMMATION	GO_POSITIVE_REGULATION_OF_INTERLEUKIN_12_PRODUCTION	0	0	-1.64241
INFLAMMATION	GO_POSITIVE_REGULATION_OF_INTERLEUKIN_8_PRODUCTION	0	1.49213	0
INFLAMMATION	GO_NEGATIVE_REGULATION_OF_INTERLEUKIN_1_PRODUCTION	0	1.58386	0
INFLAMMATION	GO_INTERLEUKIN_2_BIOSYNTHETIC_PROCESS	0	0	-2.04721
INFLAMMATION	GO_INTERLEUKIN_1_BETA_PRODUCTION	0	1.57899	-1.59328
INFLAMMATION	GO_NEGATIVE_REGULATION_OF_INTERLEUKIN_6_PRODUCTION	0	0	-1.68026
INFLAMMATION	GO_POSITIVE_REGULATION_OF_INTERLEUKIN_4_PRODUCTION	0	0	-1.96443
INFLAMMATION	GO_POSITIVE_REGULATION_OF_INTERLEUKIN_2_BIOSYNTHETIC_PROCESS	0	0	-1.86883
Q: Does IL-4 response persist?
CATEGORY	PATHWAY	IL4.3WK_PBS.3WK	IL4.3WK_MSC.3WK	IL4.3WK_IL4.1WK	IL4.1WK_PBS.1WK	IL4.1WK_MSC.1WK
INFLAMMATION	GO_RESPONSE_TO_INTERLEUKIN_4	0	0	0	0	-1.7827
INFLAMMATION	GO_INTERLEUKIN_4_PRODUCTION	0	0	1.47899	-1.5568	-1.55472
INFLAMMATION	GO_POSITIVE_REGULATION_OF_INTERLEUKIN_4_PRODUCTION	0	0	1.50957	-1.60352	-1.57453
INFLAMMATION	GO_REGULATION_OF_INTERLEUKIN_4_PRODUCTION	0	0	1.49323	-1.56159	-1.56798

## Sheet: IMMUNE
Q: Is there T cell enrichment?
CATEGORY	PATHWAY	IL4.3WK_PBS.3WK	IL4.3WK_MSC.3WK	MSC.3WK_PBS.3WK
IMMUNE	GO_POSITIVE_REGULATION_OF_T_CELL_DIFFERENTIATION_IN_THYMUS	0	0	-1.64748
IMMUNE	GO_POSITIVE_REGULATION_OF_CD4_POSITIVE_ALPHA_BETA_T_CELL_ACTIVATION	0	0	-1.885
IMMUNE	GO_NEGATIVE_REGULATION_OF_ALPHA_BETA_T_CELL_DIFFERENTIATION	0	0	-1.77414
IMMUNE	GO_T_CELL_ACTIVATION_INVOLVED_IN_IMMUNE_RESPONSE	0	0	-2.24138
IMMUNE	GO_T_CELL_RECEPTOR_COMPLEX	-1.68482	0	-2.15628
IMMUNE	GO_POSITIVE_REGULATION_OF_T_CELL_PROLIFERATION	-1.7631	0	-2.23054
IMMUNE	GO_CD4_POSITIVE_ALPHA_BETA_T_CELL_ACTIVATION	0	0	-2.11188
IMMUNE	GO_T_CELL_DIFFERENTIATION	-1.88845	0	-2.49791
IMMUNE	GO_NEGATIVE_REGULATION_OF_T_CELL_DIFFERENTIATION	0	0	-1.86492
IMMUNE	GO_T_CELL_PROLIFERATION	0	0	-2.21394
IMMUNE	GO_POSITIVE_REGULATION_OF_T_CELL_MIGRATION	0	1.56663	-1.81424
IMMUNE	GO_T_CELL_LINEAGE_COMMITMENT	-1.68715	0	-1.99565
IMMUNE	GO_REGULATION_OF_T_CELL_MIGRATION	0	0	-1.6948
IMMUNE	GO_ALPHA_BETA_T_CELL_DIFFERENTIATION	0	0	-2.21878
IMMUNE	GO_REGULATION_OF_T_CELL_ACTIVATION	-1.70064	0	-2.20675
IMMUNE	GO_T_CELL_SELECTION	-1.72859	0	-2.47957
IMMUNE	GO_REGULATION_OF_ALPHA_BETA_T_CELL_DIFFERENTIATION	0	0	-2.00991
IMMUNE	GO_REGULATION_OF_CD4_POSITIVE_ALPHA_BETA_T_CELL_ACTIVATION	0	0	-2.01253
IMMUNE	GO_REGULATION_OF_T_CELL_RECEPTOR_SIGNALING_PATHWAY	0	0	-1.57402
IMMUNE	GO_POSITIVE_REGULATION_OF_ALPHA_BETA_T_CELL_PROLIFERATION	0	0	-1.97907
IMMUNE	GO_T_CELL_MEDIATED_IMMUNITY	0	0	-2.1067
IMMUNE	GO_NEGATIVE_REGULATION_OF_ALPHA_BETA_T_CELL_ACTIVATION	0	0	-1.88114
IMMUNE	GO_REGULATION_OF_CD8_POSITIVE_ALPHA_BETA_T_CELL_ACTIVATION	0	0	-1.79358
IMMUNE	GO_ALPHA_BETA_T_CELL_ACTIVATION	-1.79933	0	-2.36103
IMMUNE	GO_POSITIVE_REGULATION_OF_T_CELL_MEDIATED_IMMUNITY	0	0	-1.93911
IMMUNE	GO_POSITIVE_REGULATION_OF_T_CELL_MEDIATED_CYTOTOXICITY	0	0	-1.65085
IMMUNE	GO_THYMIC_T_CELL_SELECTION	0	0	-2.30092
IMMUNE	GO_NK_T_CELL_ACTIVATION	0	0	-1.75083
IMMUNE	GO_NEGATIVE_REGULATION_OF_CD4_POSITIVE_ALPHA_BETA_T_CELL_DIFFERENTIATION	0	0	-1.84081
IMMUNE	GO_REGULATION_OF_CD4_POSITIVE_ALPHA_BETA_T_CELL_DIFFERENTIATION	0	0	-2.03575
IMMUNE	GO_POSITIVE_REGULATION_OF_ALPHA_BETA_T_CELL_DIFFERENTIATION	0	0	-1.95815
IMMUNE	GO_T_CELL_DIFFERENTIATION_INVOLVED_IN_IMMUNE_RESPONSE	0	0	-2.1467
IMMUNE	GO_T_CELL_MEDIATED_CYTOTOXICITY	0	0	-1.59405
IMMUNE	GO_CD4_POSITIVE_OR_CD8_POSITIVE_ALPHA_BETA_T_CELL_LINEAGE_COMMITMENT	-1.76854	0	-2.05856
IMMUNE	GO_POSITIVE_THYMIC_T_CELL_SELECTION	0	0	-2.08381
IMMUNE	GO_REGULATION_OF_ALPHA_BETA_T_CELL_ACTIVATION	0	0	-2.21434
IMMUNE	GO_CD8_POSITIVE_ALPHA_BETA_T_CELL_DIFFERENTIATION	0	0	-1.79101
IMMUNE	GO_REGULATION_OF_T_CELL_MEDIATED_IMMUNITY	0	0	-1.68088
IMMUNE	GO_T_CELL_RECEPTOR_SIGNALING_PATHWAY	0	0	-1.53998
IMMUNE	GO_REGULATION_OF_T_CELL_CHEMOTAXIS	0	1.76547	-1.82072
IMMUNE	GO_ALPHA_BETA_T_CELL_PROLIFERATION	0	0	-2.18619
IMMUNE	GO_NEGATIVE_REGULATION_OF_T_CELL_RECEPTOR_SIGNALING_PATHWAY	0	0	-1.52253
IMMUNE	GO_NEGATIVE_T_CELL_SELECTION	0	0	-2.20313
IMMUNE	GO_GAMMA_DELTA_T_CELL_ACTIVATION	0	0	-1.70043
IMMUNE	GO_NEGATIVE_REGULATION_OF_T_CELL_PROLIFERATION	0	0	-1.59978
IMMUNE	GO_CD4_POSITIVE_ALPHA_BETA_T_CELL_LINEAGE_COMMITMENT	-1.70401	0	-1.94952
IMMUNE	GO_T_CELL_MIGRATION	0	0	-1.86318
IMMUNE	GO_T_CELL_DIFFERENTIATION_IN_THYMUS	0	0	-2.38924
IMMUNE	GO_REGULATION_OF_T_CELL_DIFFERENTIATION	0	0	-2.09606
IMMUNE	GO_ALPHA_BETA_T_CELL_LINEAGE_COMMITMENT	-1.67041	0	-2.01553
IMMUNE	GO_POSITIVE_T_CELL_SELECTION	-1.69422	0	-2.40024
IMMUNE	GO_T_CELL_CHEMOTAXIS	0	0	-1.91444
IMMUNE	GO_REGULATION_OF_T_CELL_MEDIATED_CYTOTOXICITY	0	0	-1.62398
IMMUNE	GO_REGULATORY_T_CELL_DIFFERENTIATION	0	0	-1.52859
IMMUNE	GO_CD8_POSITIVE_ALPHA_BETA_T_CELL_ACTIVATION	0	0	-2.02827
IMMUNE	GO_NEGATIVE_REGULATION_OF_CD4_POSITIVE_ALPHA_BETA_T_CELL_ACTIVATION	0	0	-1.98929
IMMUNE	GO_T_CELL_ACTIVATION	-1.89074	0	-2.47384
IMMUNE	GO_POSITIVE_REGULATION_OF_ALPHA_BETA_T_CELL_ACTIVATION	0	0	-2.23025
IMMUNE	GO_NEGATIVE_REGULATION_OF_ACTIVATED_T_CELL_PROLIFERATION	0	0	0

## Sheet: MYELOID
Q: Is there macrophage activation/migration at the later timepoint?
CATEGORY	PATHWAY	IL4.3WK_PBS.3WK	IL4.3WK_MSC.3WK	MSC.3WK_PBS.3WK
MYELOID	GO_MACROPHAGE_MIGRATION	0	0	-1.75369
MYELOID	GO_REGULATION_OF_MACROPHAGE_MIGRATION	0	0	-1.78541
MYELOID	GO_NEGATIVE_REGULATION_OF_MACROPHAGE_DERIVED_FOAM_CELL_DIFFERENTIATION	0	0	-1.62209
MYELOID	GO_REGULATION_OF_MACROPHAGE_DIFFERENTIATION	0	0	-1.84291
MYELOID	GO_POSITIVE_REGULATION_OF_MACROPHAGE_ACTIVATION	0	0	-1.47945
MYELOID	GO_NEGATIVE_REGULATION_OF_MACROPHAGE_ACTIVATION	0	0	-1.60171
MYELOID	GO_MACROPHAGE_CHEMOTAXIS	0	0	-1.88658
MYELOID	GO_POSITIVE_REGULATION_OF_MACROPHAGE_DIFFERENTIATION	0	0	-1.65863
MYELOID	GO_MACROPHAGE_ACTIVATION_INVOLVED_IN_IMMUNE_RESPONSE	0	0	-1.76173
MYELOID	GO_REGULATION_OF_MACROPHAGE_CHEMOTAXIS	0	0	-1.80927
MYELOID	GO_POSITIVE_REGULATION_OF_GRANULOCYTE_MACROPHAGE_COLONY_STIMULATING_FACTOR_PRODUCTION	0	0	-1.57755
MYELOID	GO_REGULATION_OF_MACROPHAGE_DERIVED_FOAM_CELL_DIFFERENTIATION	0	0	-1.54137
MYELOID	GO_POSITIVE_REGULATION_OF_MACROPHAGE_MIGRATION	0	0	-1.65904
MYELOID	GO_GRANULOCYTE_MACROPHAGE_COLONY_STIMULATING_FACTOR_PRODUCTION	0	0	-1.75647
MYELOID	GO_MACROPHAGE_DIFFERENTIATION	0	0	-1.97392
MYELOID	GO_POSITIVE_REGULATION_OF_MACROPHAGE_CHEMOTAXIS	0	0	-1.70678
MYELOID	GO_RESPONSE_TO_MACROPHAGE_COLONY_STIMULATING_FACTOR	0	0	-1.69798
MYELOID	GO_MACROPHAGE_ACTIVATION	0	1.5202	-1.95642
MYELOID	GO_REGULATION_OF_MACROPHAGE_ACTIVATION	0	0	-1.71235

## Sheet: GLIAL
Q: Is there glial cell activation?
CATEGORY	PATHWAY	IL4.3WK_PBS.3WK	IL4.3WK_MSC.3WK	MSC.3WK_PBS.3WK	IL4.1WK_PBS.1WK	IL4.1WK_MSC.1WK	MSC.1WK_PBS.1WK
GLIAL	GO_GLIAL_CELL_ACTIVATION	0	0	-1.54518	-1.58027	-1.6262	0
GLIAL	GO_POSITIVE_REGULATION_OF_GLIOGENESIS	0	0	0	-1.47088	0	0
GLIAL	GO_TELENCEPHALON_GLIAL_CELL_MIGRATION	0	0	0	1.63015	2.11238	0
GLIAL	GO_GLIAL_CELL_DIFFERENTIATION	0	1.55959	0	0	0	0
GLIAL	GO_POSITIVE_REGULATION_OF_GLIAL_CELL_PROLIFERATION	0	0	-1.58376	-1.47913	0	0
GLIAL	GO_GLIAL_CELL_PROLIFERATION	0	0	-1.52361	0	0	0
MICROGLIAL	GO_REGULATION_OF_MICROGLIAL_CELL_ACTIVATION	0	0	-1.70656	-1.56717	-1.50417	0

## Sheet: MYELIN
Q: Are myelination/oligodendrocyte pathways enriched?
CATEGORY	PATHWAY	SHAM_PBS.1WK	SHAM_MSC.1WK	SHAM_IL4.1WK	SHAM_PBS.3WK	SHAM_MSC.3WK	SHAM_IL4.3WK
MYELINATION	GO_OLIGODENDROCYTE_DIFFERENTIATION	0	1.42949	0	0	1.54895	0
MYELINATION	GO_OLIGODENDROCYTE_DEVELOPMENT	0	1.55652	0	1.5216	1.705	1.62016
MYELINATION	GO_MYELIN_MAINTENANCE	0	0	0	0	1.62041	0
MYELINATION	GO_MYELIN_ASSEMBLY	0	1.52617	0	0	0	0
MYELINATION	GO_MYELIN_SHEATH	0	0	0	-1.50442	0	0
CATEGORY	PATHWAY	IL4.3WK_PBS.3WK	IL4.3WK_MSC.3WK	MSC.3WK_PBS.3WK	IL4.1WK_PBS.1WK	IL4.1WK_MSC.1WK	MSC.1WK_PBS.1WK
MYELINATION	GO_POSITIVE_REGULATION_OF_MYELINATION	0	0	0	0	1.66424	0
MYELINATION	GO_STRUCTURAL_CONSTITUENT_OF_MYELIN_SHEATH	0	0	0	0	1.56466	-1.7073
MYELINATION	GO_COMPACT_MYELIN	0	0	0	0	0	-1.69367
MYELINATION	GO_MYELIN_SHEATH	0	0	0	0	0	-2.04226

## Sheet: NEURONAL
Q: Are axogenesis pathways enriched?
CATEGORY	PATHWAY	IL4.3WK_PBS.3WK	IL4.3WK_MSC.3WK	MSC.3WK_PBS.3WK	IL4.1WK_PBS.1WK	IL4.1WK_MSC.1WK	MSC.1WK_PBS.1WK
NEURONAL	GO_CENTRAL_NERVOUS_SYSTEM_PROJECTION_NEURON_AXONOGENESIS	0	0	0	1.88229	1.83281	0
NEURONAL	GO_NEGATIVE_REGULATION_OF_AXONOGENESIS	0	0	0	1.47771	1.6362	0
NEURONAL	GO_REGULATION_OF_AXONOGENESIS	0	1.53855	0	1.48937	1.77451	0
NEURONAL	GO_CENTRAL_NERVOUS_SYSTEM_NEURON_AXONOGENESIS	0	0	0	1.90924	1.93869	0
Q: Are neurogenesis pathways enriched?
CATEGORY	PATHWAY	IL4.3WK_PBS.3WK	IL4.3WK_MSC.3WK
NEURONAL	GO_NEUROGENESIS	0	1.54971

## Sheet: REGENERATION
Q: Are tissue regeneration pathways enriched?
Unnamed: 0	Unnamed: 1	IL4.3WK_PBS.3WK	IL4.3WK_MSC.3WK	MSC.3WK_PBS.3WK	IL4.1WK_PBS.1WK	IL4.1WK_MSC.1WK	MSC.1WK_PBS.1WK
TISSUE REGENERATION	GO_ANIMAL_ORGAN_REGENERATION	0	1.51956	0	-1.43849	0	0
TISSUE REGENERATION	GO_TISSUE_REGENERATION	0	0	0	0	-1.53736	-1.67077
TISSUE REGENERATION	GO_REGENERATION	0	1.59492	0	-1.43395	0	0
Q: Are wound healing pathways enriched?
CATEGORY	PATHWAY	IL4.3WK_PBS.3WK	IL4.3WK_MSC.3WK	MSC.3WK_PBS.3WK	IL4.1WK_PBS.1WK	IL4.1WK_MSC.1WK	MSC.1WK_PBS.1WK
TISSUE REGENERATION	GO_VASCULAR_WOUND_HEALING	0	0	0	0	-1.54606	0
TISSUE REGENERATION	GO_REGULATION_OF_WOUND_HEALING	0	1.6281	-1.57925	-1.57549	-1.60818	0
TISSUE REGENERATION	GO_ANGIOGENESIS_INVOLVED_IN_WOUND_HEALING	0	0	0	-1.61338	-1.67736	0
TISSUE REGENERATION	GO_WOUND_HEALING	0	1.55254	-1.64689	-1.49081	-1.52896	-1.79318
TISSUE REGENERATION	GO_POSITIVE_REGULATION_OF_WOUND_HEALING	0	1.73405	-1.63009	0	0	0
Q: Are growth factor pathways enriched?
CATEGORY	PATHWAY	IL4.3WK_PBS.3WK	IL4.3WK_MSC.3WK	MSC.3WK_PBS.3WK	IL4.1WK_PBS.1WK	IL4.1WK_MSC.1WK	MSC.1WK_PBS.1WK
TISSUE REGENERATION	GO_PLATELET_DERIVED_GROWTH_FACTOR_BINDING	0	0	0	-1.56592	0	-2.04589
TISSUE REGENERATION	GO_RESPONSE_TO_PLATELET_DERIVED_GROWTH_FACTOR	0	1.50198	0	0	0	0
TISSUE REGENERATION	GO_REGULATION_OF_PLATELET_DERIVED_GROWTH_FACTOR_RECEPTOR_SIGNALING_PATHWAY	0	0	-1.57669	-1.4576	-1.53399	0
TISSUE REGENERATION	GO_PLATELET_DERIVED_GROWTH_FACTOR_RECEPTOR_BETA_SIGNALING_PATHWAY	0	0	0	0	0	-1.59708
TISSUE REGENERATION	GO_PLATELET_DERIVED_GROWTH_FACTOR_RECEPTOR_BINDING	0	0	-1.58341	-1.54804	-1.56171	-1.54858
TISSUE REGENERATION	GO_PLATELET_DERIVED_GROWTH_FACTOR_RECEPTOR_SIGNALING_PATHWAY	0	0	-1.80361	-1.4842	-1.57176	0
ANGIOGENESIS	GO_POSITIVE_REGULATION_OF_VASCULAR_ENDOTHELIAL_GROWTH_FACTOR_RECEPTOR_SIGNALING_PATHWAY	0	0	0	-1.47842	0	-1.71474
ANGIOGENESIS	GO_REGULATION_OF_CELLULAR_RESPONSE_TO_VASCULAR_ENDOTHELIAL_GROWTH_FACTOR_STIMULUS	0	0	0	0	0	-1.81974
ANGIOGENESIS	GO_REGULATION_OF_VASCULAR_ENDOTHELIAL_GROWTH_FACTOR_RECEPTOR_SIGNALING_PATHWAY	0	0	0	-1.57591	0	-1.90925
ANGIOGENESIS	GO_VASCULAR_ENDOTHELIAL_GROWTH_FACTOR_RECEPTOR_SIGNALING_PATHWAY	0	0	-1.73876	-1.59102	-1.53235	0
ANGIOGENESIS	GO_CELLULAR_RESPONSE_TO_VASCULAR_ENDOTHELIAL_GROWTH_FACTOR_STIMULUS	0	0	0	-1.6353	-1.50363	-1.93073
ANGIOGENESIS	GO_VASCULAR_ENDOTHELIAL_GROWTH_FACTOR_SIGNALING_PATHWAY	0	0	0	-1.61885	-1.54601	-1.71361
ANGIOGENESIS	GO_VASCULAR_ENDOTHELIAL_GROWTH_FACTOR_PRODUCTION	0	0	-1.85518	-1.53334	-1.61151	0
ANGIOGENESIS	GO_VASCULAR_ENDOTHELIAL_GROWTH_FACTOR_RECEPTOR_BINDING	0	0	0	-1.54877	-1.49772	-2.01014
ANGIOGENESIS	GO_NEGATIVE_REGULATION_OF_VASCULAR_ENDOTHELIAL_GROWTH_FACTOR_RECEPTOR_SIGNALING_PATHWAY	0	0	-1.5664	0	-1.53508	0
ANGIOGENESIS	GO_POSITIVE_REGULATION_OF_VASCULAR_ENDOTHELIAL_GROWTH_FACTOR_PRODUCTION	0	0	-1.93136	-1.57206	-1.62982	0
INFLAMMATION	GO_TRANSFORMING_GROWTH_FACTOR_BETA1_PRODUCTION	0	0	0	0	0	-1.77288
INFLAMMATION	GO_POSITIVE_REGULATION_OF_CELLULAR_RESPONSE_TO_TRANSFORMING_GROWTH_FACTOR_BETA_STIMULUS	0	1.71935	-1.78874	0	0	0
INFLAMMATION	GO_NEGATIVE_REGULATION_OF_CELLULAR_RESPONSE_TO_TRANSFORMING_GROWTH_FACTOR_BETA_STIMULUS	-1.71107	0	0	0	0	-1.94734
INFLAMMATION	GO_TYPE_I_TRANSFORMING_GROWTH_FACTOR_BETA_RECEPTOR_BINDING	0	0	0	0	0	0
INFLAMMATION	GO_TRANSFORMING_GROWTH_FACTOR_BETA_PRODUCTION	0	0	-1.64473	0	0	-1.79848
INFLAMMATION	GO_REGULATION_OF_CELLULAR_RESPONSE_TO_TRANSFORMING_GROWTH_FACTOR_BETA_STIMULUS	0	0	-1.53591	-1.40483	0	-1.85118
INFLAMMATION	GO_TRANSFORMING_GROWTH_FACTOR_BETA_BINDING	0	0	0	0	0	-2.03898
INFLAMMATION	GO_RESPONSE_TO_TRANSFORMING_GROWTH_FACTOR_BETA	0	0	-1.62552	-1.39649	0	-1.82649
INFLAMMATION	GO_TRANSFORMING_GROWTH_FACTOR_BETA_RECEPTOR_SIGNALING_PATHWAY	0	0	-1.47555	0	0	-1.735
NEURONAL	GO_NERVE_GROWTH_FACTOR_SIGNALING_PATHWAY	0	0	0	0	0	0
NEURONAL	GO_RESPONSE_TO_NERVE_GROWTH_FACTOR	0	0	0	0	0	0
MISC	GO_FIBROBLAST_GROWTH_FACTOR_RECEPTOR_SIGNALING_PATHWAY	0	1.65579	0	0	0	0
MISC	GO_POSITIVE_REGULATION_OF_INSULIN_LIKE_GROWTH_FACTOR_RECEPTOR_SIGNALING_PATHWAY	0	1.64866	0	0	0	0
MISC	GO_RESPONSE_TO_GROWTH_FACTOR	0	0	0	0	0	-1.68195
MISC	GO_GROWTH_FACTOR_BINDING	0	1.52158	-1.68859	-1.49999	0	-2.24342
MISC	GO_REGULATION_OF_FIBROBLAST_GROWTH_FACTOR_RECEPTOR_SIGNALING_PATHWAY	0	1.53138	0	0	0	0
MISC	GO_NEGATIVE_REGULATION_OF_CELLULAR_RESPONSE_TO_GROWTH_FACTOR_STIMULUS	0	0	0	0	0	-1.93526
MISC	GO_NEGATIVE_REGULATION_OF_FIBROBLAST_GROWTH_FACTOR_RECEPTOR_SIGNALING_PATHWAY	0	1.5907	0	0	0	0
MISC	GO_EPIDERMAL_GROWTH_FACTOR_RECEPTOR_SIGNALING_PATHWAY	0	0	-1.42768	0	0	0
MISC	GO_GROWTH_FACTOR_RECEPTOR_BINDING	0	0	-1.4627	-1.5794	-1.54714	0
MISC	GO_INSULIN_LIKE_GROWTH_FACTOR_BINDING	0	0	-1.62164	0	0	-1.75721
MISC	GO_INSULIN_LIKE_GROWTH_FACTOR_RECEPTOR_SIGNALING_PATHWAY	0	0	-1.54296	0	0	0
MISC	GO_INSULIN_LIKE_GROWTH_FACTOR_I_BINDING	0	0	0	0	0	-1.8147
MISC	GO_REGULATION_OF_CELLULAR_RESPONSE_TO_GROWTH_FACTOR_STIMULUS	0	0	0	0	0	-1.77093
MISC	GO_RESPONSE_TO_FIBROBLAST_GROWTH_FACTOR	0	1.65108	0	0	0	0

## Sheet: STEM CELL
Q: Are stem cell pathways enriched?
CATEGORY	PATHWAY	SHAM_PBS.1WK	SHAM_MSC.1WK	SHAM_IL4.1WK	SHAM_PBS.3WK	SHAM_MSC.3WK	SHAM_IL4.3WK
NEURONAL	GO_NEURAL_PRECURSOR_CELL_PROLIFERATION	1.41102	1.49298	0	0	0	0
NEURONAL	GO_POSITIVE_REGULATION_OF_NEURAL_PRECURSOR_CELL_PROLIFERATION	1.53125	1.67544	1.38938	1.39953	1.63385	1.4169
NEURONAL	GO_REGULATION_OF_NEURAL_PRECURSOR_CELL_PROLIFERATION	1.54083	1.60349	0	1.41364	1.45242	0
STEM_CELLS	GO_REGULATION_OF_STEM_CELL_PROLIFERATION	0	1.62537	1.36298	0	1.53145	0
STEM_CELLS	GO_REGULATION_OF_STEM_CELL_DIFFERENTIATION	1.48402	1.44013	0	0	0	0
STEM_CELLS	GO_POSITIVE_REGULATION_OF_STEM_CELL_PROLIFERATION	0	1.47277	0	0	0	0
STEM_CELLS	GO_STEM_CELL_PROLIFERATION	0	1.55955	0	0	0	0
MISC	GO_HEMATOPOIETIC_STEM_CELL_DIFFERENTIATION	1.66199	1.51993	1.35539	0	0	0
MISC	GO_HEMATOPOIETIC_STEM_CELL_PROLIFERATION	1.59077	1.71344	1.46946	0	0	0
CATEGORY	PATHWAY	IL4.3WK_PBS.3WK	IL4.3WK_MSC.3WK	MSC.3WK_PBS.3WK	IL4.1WK_PBS.1WK	IL4.1WK_MSC.1WK	MSC.1WK_PBS.1WK
STEM_CELLS	GO_REGULATION_OF_STEM_CELL_PROLIFERATION	0	0	-1.50011	0	-1.50163	0
STEM_CELLS	GO_SOMATIC_STEM_CELL_POPULATION_MAINTENANCE	0	1.53232	0	0	0	0
MISC	GO_HEMATOPOIETIC_STEM_CELL_DIFFERENTIATION	0	0	0	-1.43251	-1.5361	0
MISC	GO_HEMATOPOIETIC_STEM_CELL_PROLIFERATION	0	1.60987	0	0	0	0
