# Supplementary material for: Evaluation of M2-like macrophage enrichment after diffuse traumatic brain injury through transient interleukin-4 expression from engineered mesenchymal stromal cells
Source: J Neuroinflammation. 2020 Jun 20;17:197. doi: 10.1186/s12974-020-01860-y (PMC7306141; doi:10.1186/s12974-020-01860-y)
Supplement: Supplementary file 9 — Additional file 9: Table S4. Summarized microglia-related over-representation analysis (ORA) [file 12974_2020_1860_MOESM9_ESM.xlsx]

## Sheet: Sheet1
Path		SHAM_PBS.1WK	SHAM_MSC.1WK	SHAM_IL4.1WK	SHAM_PBS.3WK	SHAM_MSC.3WK	SHAM_IL4.3WK	IL4.1WK_PBS.1WK	IL4.1WK_MSC.1WK	MSC.1WK_PBS.1WK	IL4.3WK_PBS.3WK	IL4.3WK_MSC.3WK	MSC.3WK_PBS.3WK	PBS.3WK_PBS.1WK	MSC.3WK_MSC.1WK	IL4.3WK_IL4.1WK
microglia:02	SA_salmon							0.00744908	0.0138651
microglia:08	TQ_green			0.0407153				0.00705849								2.74167e-05
microglia:10	TQ_magenta													0.0362442
microglia:13	TQ_red			0.0321984
microglia:15	TQ_turquoise	0.0105473	0.00116371	2.56042e-06			0.0213006	1.21502e-05	0.000215983						5.87141e-05	0.000102019
microglia:27	BR_blue	0.0171037	0.0012402	5.48052e-05		0.00953817	3.60926e-05	3.00571e-06	4.50956e-07							1.10366e-06
microglia:28	BR_turquoise	3.44684e-09	7.66926e-14	6.3664e-13			0.00406903	5.69979e-20	2.7825e-19		0.0227695			3.95102e-09	7.08263e-13	3.38643e-12
microglia:30	PI_turquoise			0.00249674		0.00109115		0.00332018	0.0095234
LEGEND
X_Y.#WK
Y>X
X>Y
